# Supplementary material for: Evaluation of bi-directional causal association between obstructive sleep apnoea syndrome and diabetic microangiopathy: a Mendelian randomization study
Source: Front Cardiovasc Med. 2024 May 9;11:1340602. doi: 10.3389/fcvm.2024.1340602 (PMC11112003; doi:10.3389/fcvm.2024.1340602)
Supplement: Supplementary file 1 [file Table1.xls]

## Sheet: TOC
Table of contents
Table S1. Phenotype source and description.
Table S2. Characteristics of the study population
Table S3. Inclusion and exclusion criteria for the study population
Table S4. Obstructive sleep apnoea syndrome with diabetic microangiopathy (with SNPs reaching p < 5 x 10-7).
Table S5. FVC with diabetic microangiopathy (with SNPs reaching p < 5 x 10-7).
Table S6. FEV1 with diabetic microangiopathy (with SNPs reaching p < 5 x 10-7).
Table S7. Diabetic retinopathy with Obstructive sleep apnoea syndrome,Forced vital capacity and Forced expiratory volume in one second (with SNPs reaching p < 5 x 10-7).
Table S8. Background diabetic retinopathy with Obstructive sleep apnoea syndrome,Forced vital capacity and Forced expiratory volume in one second (with SNPs reaching p < 5 x 10-7).
Table S9. Proliferative diabetic retinopathy with Obstructive sleep apnoea syndrome, Forced vital capacity, and Forced expiratory volume in one second (with SNPs reaching p < 5 x 10-7).
Table S10. Diabetic kidney disease with Obstructive sleep apnoea syndrome,Forced vital capacity and Forced expiratory volume in one second (with SNPs reaching p < 5 x 10-7).
Table S11. Diabetic neuropathy with Obstructive sleep apnoea syndrome,Forced vital capacity and Forced expiratory volume in one second (with SNPs reaching p < 5 x 10-7).
Table S12. Linkage Disequilibrium Score Regression Analysis for OSAS and Diabetic Complications
Table S13. Mendelian randomization results of inverse variance weighted, weighted median, MR–Egger methods, Simple mode and Weighted mode.
Table S14. Outcomes of Multivariate MR Analysis: OSAS and Diabetic Microvascular Complications
Table S15. The information of Heterogeneity, Pleiotropy and Outlier examination by MR-PRESSO.
Table S16. Mendelian randomization results of inverse variance weighted, weighted median, MR–Egger methods, Simple mode and Weighted mode of REVERSE MR.
Table S17. The information of Heterogeneity,Pleiotropy and Outlier examination by MR-PRESSO of REVERSE MR.
Table S18. Intermediary Effects in Mendelian Randomization: OSAS and Diabetic Microvascular Complications

## Sheet: Table S1
Table S1. Phenotype source and description.
FinnGen	Phenotype/Outcomes	Year	Population	ncase	ncontrol	Sample size	Number of SNPs	Author	Consortium	Note
finn-b-G6_SLEEPAPNO	Sleep apnoea	2021	European	16761	201194	217955	16380465	NA	NA	https://gwas.mrcieu.ac.uk/datasets/finn-b-G6_SLEEPAPNO/
ukb-b-7953	Forced vital capacity (FVC)	2018	European	NA	NA	421986	9851867	Ben Elsworth	MRC-IEU	https://gwas.mrcieu.ac.uk/datasets/ukb-b-7953/
ukb-b-19657	Forced expiratory volume in 1-second (FEV1)	2018	European	NA	NA	421986	9851867	Ben Elsworth	MRC-IEU	https://gwas.mrcieu.ac.uk/datasets/ukb-b-19657/
finn-b-DM_RETINOPATHY_EXMORE	Diabetic retinopathy (more controls excluded)	2021	European	14584	176010	190594	16380347	NA	NA	https://gwas.mrcieu.ac.uk/datasets/finn-b-DM_RETINOPATHY_EXMORE/
finn-b-DM_BCKGRND_RETINA	Background diabetic retinopathy	2021	European	2026	204208	206234	16380446	NA	NA	https://gwas.mrcieu.ac.uk/datasets/finn-b-DM_BCKGRND_RETINA/
finn-b-DM_RETINA_PROLIF	Proliferative diabetic retinopathy (DM_RETINA_PROLIF)	2021	European	8681	204208	212889	16380460	NA	NA	https://gwas.mrcieu.ac.uk/datasets/finn-b-DM_RETINA_PROLIF/
finn-b-DM_NEPHROPATHY_EXMORE	Diabetic nephropathy (more controls excluded)	2021	European	3283	181704	184987	16380336	NA	NA	https://gwas.mrcieu.ac.uk/datasets/finn-b-DM_NEPHROPATHY_EXMORE/
finn-b-DM_NEUROPATHY	Diabetic neuropathy	2021	European	1415	162201	163616	16380195	NA	NA	https://gwas.mrcieu.ac.uk/datasets/finn-b-DM_NEUROPATHY/

## Sheet: Table S2
Table S2. Characteristics of the study population
FinnGen(https://r5.risteys.finngen.fi/)
OSAS				PDR
	All	Female	Male		All	Female	Male
Number of individuals	16761	6204	10557	Number of individuals	8681	3983	4698
Unadjusted prevalence (%)	7.72	5.05	11.21	Unadjusted prevalence (%)	4	3.24	4.99
Mean age at first event (years)	55.31	56	54.91	Mean age at first event (years)	53.16	51.18	54.84
Case fatality at 5-years (%)	1.45	0.69	1.89	Case fatality at 5-years (%)	7.36	5.32	9.09
DR				DKD
	All	Female	Male		All	Female	Male
Number of individuals	14584	7072	7512	Number of individuals	3283	1228	2055
Unadjusted prevalence (%)	6.72	5.76	7.98	Unadjusted prevalence (%)	1.51	1	2.18
Mean age at first event (years)	58.76	58.09	59.38	Mean age at first event (years)	52.41	48.7	54.63
Case fatality at 5-years (%)	6.1	4.48	7.61	Case fatality at 5-years (%)	12.61	10.1	14.11
BDR				DN
	All	Female	Male		All	Female	Male
Number of individuals	2026	916	1110	Number of individuals	1415	530	885
Unadjusted prevalence (%)	0.93	0.75	1.18	Unadjusted prevalence (%)	0.65	0.43	0.94
Mean age at first event (years)	48.14	45.88	50	Mean age at first event (years)	54.9	52.75	56.18
Case fatality at 5-years (%)	5.97	5.57	6.31	Case fatality at 5-years (%)	8.76	5.09	10.96
UK Biobank(doi: 10.1136/thoraxjnl-2020-215600)
Exposure	Data source (or PMID)	% Overlap with UKBB	Inclusion Criteria for SNP	Imputation Quality Control (r2/ INFO score)	Case Definitio	Unit	Measurement method	Covariate adjustments	Imputation platform
Forced vital capacity	UK Biobank (IEU GWAS)	100	MAF >1%	INFO >0.3 for MAF >3% INFO >0.6 for MAF 1- 3% INFO >0.8 for MAF 0.5-1% INFO >0.9 for MAF 0.1-0.5%	N/A	SD	Spirometry	Sex and genotype array, and accounted for relatedness and stratification	UK10K haplotype and HRC reference panels
Forced expiratory volume in 1-second	UK Biobank (IEU GWAS)	100	MAF >1%	INFO >0.3 for MAF >3% INFO >0.6 for MAF 1- 3% INFO >0.8 for MAF 0.5-1% INFO >0.9 for MAF 0.1-0.5%	N/A	SD	Spirometry	Sex and genotype array, and accounted for relatedness and stratification	UK10K haplotype and HRC reference panels

## Sheet: Table S3
Table S3. Inclusion and exclusion criteria for the study population
FinnGen	Code	Exclusions
Sleep apnoea	ICD-10: G473, ICD-11: 7A4Z	Apnoea of newborn(ICD-11: KB2A)
Diabetic retinopathy	ICD-10: H36.0, ICD-11: 9B71.00	Posterior cortical atrophy(ICD-11: 8A21.0) Certain infectious or parasitic diseases(ICD-11: 01) Endocrine, nutritional or metabolic diseases(ICD-11: 05) Complications of pregnancy, childbirth and the puerperium(ICD-11: 18) Certain conditions originating in the perinatal period(ICD-11: 19) Injury, poisoning or certain other consequences of external causes(ICD-11: 22)
Background diabetic retinopathy	ICD-10: H36.0, ICD-11: 9B71.01	Posterior cortical atrophy(ICD-11: 8A21.0) Certain infectious or parasitic diseases(ICD-11: 01) Endocrine, nutritional or metabolic diseases(ICD-11: 05) Complications of pregnancy, childbirth and the puerperium(ICD-11: 18) Certain conditions originating in the perinatal period(ICD-11: 19) Injury, poisoning or certain other consequences of external causes(ICD-11: 22)
Proliferative diabetic retinopathy	ICD-10: H36.0, ICD-11: 9B71.02	Posterior cortical atrophy(ICD-11: 8A21.0) Certain infectious or parasitic diseases(ICD-11: 01) Endocrine, nutritional or metabolic diseases(ICD-11: 05) Complications of pregnancy, childbirth and the puerperium(ICD-11: 18) Certain conditions originating in the perinatal period(ICD-11: 19) Injury, poisoning or certain other consequences of external causes(ICD-11: 22)
Diabetic nephropathy	ICD-10: N083, ICD-11: MF83	Certain conditions originating in the perinatal period(19) Clinical findings on antenatal screening of mother(JA66)
Diabetic neuropathy	ICD-10: E1[0-4]4, ICD-11: 5A10-14	Pregnancy, childbirth or the puerperium(18) Transitory endocrine or metabolic disorders specific to fetus or newborn(KB60-KB6Z)
Forced vital capacity (FVC)	more than 500000 participants who were recruited in the United Kingdom (Great Britain only) from 2006 to 2010	• Chest infection in the last month (ie, influenza, bronchitis, severe cold, pneumonia) • History of detached retina • Heart attack or surgery to eyes, chest or abdomen in last 3 months • History of a collapsed lung • Pregnancy (1st or 3rd trimester) • Currently on medication for tuberculosis
Forced expiratory volume in 1-second (FEV1)	more than 500000 participants who were recruited in the United Kingdom (Great Britain only) from 2006 to 2010	• Chest infection in the last month (ie, influenza, bronchitis, severe cold, pneumonia) • History of detached retina • Heart attack or surgery to eyes, chest or abdomen in last 3 months • History of a collapsed lung • Pregnancy (1st or 3rd trimester) • Currently on medication for tuberculosis
Information Sources: Finnish database (https://icd.who.int/browse/2023-01/mms/en) UK Biobank(https://biobank.ctsu.ox.ac.uk/crystal/refer.cgi?id=100246)

## Sheet: Table S4
Table S4. Obstructive sleep apnoea syndrome with diabetic microangiopathy (with SNPs reaching p < 5 x 10-7).
Sleep apnea syndrome
SNP	effect_allele.exposure	other_allele.exposure	effect_allele.outcome	other_allele.outcome	beta.exposure	beta.outcome	eaf.exposure	eaf.outcome	remove	palindromic	ambiguous	id.outcome	chr	pos	se.outcome	samplesize.outcome	pval.outcome	outcome	originalname.outcome	outcome.deprecated	mr_keep.outcome	data_source.outcome	pos.exposure	samplesize.exposure	pval.exposure	se.exposure	chr.exposure	id.exposure	exposure	mr_keep.exposure	pval_origin.exposure	data_source.exposure	action	mr_keep	R2	F
DR(Diabetic retinopathy )
rs10507084	T	C	T	C	0.1085	0.0057	0.1793	0.1789	FALSE	FALSE	FALSE	finn-b-DM_RETINOPATHY_EXMORE	12	97753152	0.0172	190594	0.741401	Diabetic retinopathy (more controls excluded) || id:finn-b-DM_RETINOPATHY_EXMORE	Diabetic retinopathy (more controls excluded)	Diabetic retinopathy (more controls excluded) || ||	TRUE	igd	97753152	217955	2.79705e-11	0.0163	12	finn-b-G6_SLEEPAPNO	|| id:finn-b-G6_SLEEPAPNO	TRUE	reported	igd	2	TRUE	0.00346461	757.747
rs10928560	T	C	T	C	-0.0878	-0.013	0.1949	0.1951	FALSE	FALSE	FALSE	finn-b-DM_RETINOPATHY_EXMORE	2	136991807	0.0166	190594	0.4341	Diabetic retinopathy (more controls excluded) || id:finn-b-DM_RETINOPATHY_EXMORE	Diabetic retinopathy (more controls excluded)	Diabetic retinopathy (more controls excluded) || ||	TRUE	igd	136991807	217955	2.80201e-08	0.0158	2	finn-b-G6_SLEEPAPNO	|| id:finn-b-G6_SLEEPAPNO	TRUE	reported	igd	2	TRUE	0.00241925	528.561
rs142006783	C	T	C	T	0.1783	0.0429	0.03778	0.03759	FALSE	FALSE	FALSE	finn-b-DM_RETINOPATHY_EXMORE	16	74651733	0.0348	190594	0.2183	Diabetic retinopathy (more controls excluded) || id:finn-b-DM_RETINOPATHY_EXMORE	Diabetic retinopathy (more controls excluded)	Diabetic retinopathy (more controls excluded) || ||	TRUE	igd	74651733	217955	4.81305e-08	0.0327	16	finn-b-G6_SLEEPAPNO	|| id:finn-b-G6_SLEEPAPNO	TRUE	reported	igd	2	TRUE	0.00231137	504.937
rs193546	A	G	A	G	0.0739	-0.0092	0.7438	0.7436	FALSE	FALSE	FALSE	finn-b-DM_RETINOPATHY_EXMORE	14	72660200	0.015	190594	0.5405	Diabetic retinopathy (more controls excluded) || id:finn-b-DM_RETINOPATHY_EXMORE	Diabetic retinopathy (more controls excluded)	Diabetic retinopathy (more controls excluded) || ||	TRUE	igd	72660200	217955	2.266e-07	0.0143	14	finn-b-G6_SLEEPAPNO	|| id:finn-b-G6_SLEEPAPNO	TRUE	reported	igd	2	TRUE	0.00208139	454.592
rs3996329	A	G	A	G	-0.0757	-0.0196	0.2366	0.2375	FALSE	FALSE	FALSE	finn-b-DM_RETINOPATHY_EXMORE	7	2018870	0.0155	190594	0.2067	Diabetic retinopathy (more controls excluded) || id:finn-b-DM_RETINOPATHY_EXMORE	Diabetic retinopathy (more controls excluded)	Diabetic retinopathy (more controls excluded) || ||	TRUE	igd	2018870	217955	2.90797e-07	0.0148	7	finn-b-G6_SLEEPAPNO	|| id:finn-b-G6_SLEEPAPNO	TRUE	reported	igd	2	TRUE	0.00207009	452.118
rs4837016	A	G	A	G	-0.0706	-0.023	0.4662	0.4664	FALSE	FALSE	FALSE	finn-b-DM_RETINOPATHY_EXMORE	9	128141809	0.0132	190594	0.08107	Diabetic retinopathy (more controls excluded) || id:finn-b-DM_RETINOPATHY_EXMORE	Diabetic retinopathy (more controls excluded)	Diabetic retinopathy (more controls excluded) || ||	TRUE	igd	128141809	217955	1.527e-08	0.0125	9	finn-b-G6_SLEEPAPNO	|| id:finn-b-G6_SLEEPAPNO	TRUE	reported	igd	2	TRUE	0.00248079	542.041
rs527014	T	C	T	C	0.1246	0.0087	0.07433	0.07429	FALSE	FALSE	FALSE	finn-b-DM_RETINOPATHY_EXMORE	1	53977292	0.0252	190594	0.728799	Diabetic retinopathy (more controls excluded) || id:finn-b-DM_RETINOPATHY_EXMORE	Diabetic retinopathy (more controls excluded)	Diabetic retinopathy (more controls excluded) || ||	TRUE	igd	53977292	217955	1.536e-07	0.0238	1	finn-b-G6_SLEEPAPNO	|| id:finn-b-G6_SLEEPAPNO	TRUE	reported	igd	2	TRUE	0.00213642	466.636
rs9937053	A	G	A	G	0.102	0.0511	0.4298	0.4271	FALSE	FALSE	FALSE	finn-b-DM_RETINOPATHY_EXMORE	16	53799507	0.0133	190594	0.000118899	Diabetic retinopathy (more controls excluded) || id:finn-b-DM_RETINOPATHY_EXMORE	Diabetic retinopathy (more controls excluded)	Diabetic retinopathy (more controls excluded) || ||	TRUE	igd	53799507	217955	4.31917e-16	0.0125	16	finn-b-G6_SLEEPAPNO	|| id:finn-b-G6_SLEEPAPNO	TRUE	reported	igd	2	TRUE	0.00509946	1117.14
BDR(Background diabetic retinopathy)
rs10507084	T	C	T	C	0.1085	0.0186	0.1793	0.1794	FALSE	FALSE	FALSE	finn-b-DM_BCKGRND_RETINA	12	97753152	0.0429	206234	0.664401	Background diabetic retinopathy || id:finn-b-DM_BCKGRND_RETINA	Background diabetic retinopathy	Background diabetic retinopathy || ||	TRUE	igd	97753152	217955	2.79705e-11	0.0163	12	finn-b-G6_SLEEPAPNO	|| id:finn-b-G6_SLEEPAPNO	TRUE	reported	igd	2	TRUE	0.00346461	757.747
rs10928560	T	C	T	C	-0.0878	-0.0123	0.1949	0.1949	FALSE	FALSE	FALSE	finn-b-DM_BCKGRND_RETINA	2	136991807	0.0415	206234	0.766699	Background diabetic retinopathy || id:finn-b-DM_BCKGRND_RETINA	Background diabetic retinopathy	Background diabetic retinopathy || ||	TRUE	igd	136991807	217955	2.80201e-08	0.0158	2	finn-b-G6_SLEEPAPNO	|| id:finn-b-G6_SLEEPAPNO	TRUE	reported	igd	2	TRUE	0.00241925	528.561
rs142006783	C	T	C	T	0.1783	0.0146	0.03778	0.03772	FALSE	FALSE	FALSE	finn-b-DM_BCKGRND_RETINA	16	74651733	0.087	206234	0.8665	Background diabetic retinopathy || id:finn-b-DM_BCKGRND_RETINA	Background diabetic retinopathy	Background diabetic retinopathy || ||	TRUE	igd	74651733	217955	4.81305e-08	0.0327	16	finn-b-G6_SLEEPAPNO	|| id:finn-b-G6_SLEEPAPNO	TRUE	reported	igd	2	TRUE	0.00231137	504.937
rs193546	A	G	A	G	0.0739	0.0086	0.7438	0.7439	FALSE	FALSE	FALSE	finn-b-DM_BCKGRND_RETINA	14	72660200	0.0375	206234	0.8192	Background diabetic retinopathy || id:finn-b-DM_BCKGRND_RETINA	Background diabetic retinopathy	Background diabetic retinopathy || ||	TRUE	igd	72660200	217955	2.266e-07	0.0143	14	finn-b-G6_SLEEPAPNO	|| id:finn-b-G6_SLEEPAPNO	TRUE	reported	igd	2	TRUE	0.00208139	454.592
rs3996329	A	G	A	G	-0.0757	-0.0402	0.2366	0.2367	FALSE	FALSE	FALSE	finn-b-DM_BCKGRND_RETINA	7	2018870	0.0387	206234	0.2989	Background diabetic retinopathy || id:finn-b-DM_BCKGRND_RETINA	Background diabetic retinopathy	Background diabetic retinopathy || ||	TRUE	igd	2018870	217955	2.90797e-07	0.0148	7	finn-b-G6_SLEEPAPNO	|| id:finn-b-G6_SLEEPAPNO	TRUE	reported	igd	2	TRUE	0.00207009	452.118
rs4837016	A	G	A	G	-0.0706	-0.0229	0.4662	0.4666	FALSE	FALSE	FALSE	finn-b-DM_BCKGRND_RETINA	9	128141809	0.0328	206234	0.4851	Background diabetic retinopathy || id:finn-b-DM_BCKGRND_RETINA	Background diabetic retinopathy	Background diabetic retinopathy || ||	TRUE	igd	128141809	217955	1.527e-08	0.0125	9	finn-b-G6_SLEEPAPNO	|| id:finn-b-G6_SLEEPAPNO	TRUE	reported	igd	2	TRUE	0.00248079	542.041
rs527014	T	C	T	C	0.1246	0.0205	0.07433	0.07435	FALSE	FALSE	FALSE	finn-b-DM_BCKGRND_RETINA	1	53977292	0.0628	206234	0.744699	Background diabetic retinopathy || id:finn-b-DM_BCKGRND_RETINA	Background diabetic retinopathy	Background diabetic retinopathy || ||	TRUE	igd	53977292	217955	1.536e-07	0.0238	1	finn-b-G6_SLEEPAPNO	|| id:finn-b-G6_SLEEPAPNO	TRUE	reported	igd	2	TRUE	0.00213642	466.636
rs9937053	A	G	A	G	0.102	0.0725	0.4298	0.4295	FALSE	FALSE	FALSE	finn-b-DM_BCKGRND_RETINA	16	53799507	0.0331	206234	0.0284597	Background diabetic retinopathy || id:finn-b-DM_BCKGRND_RETINA	Background diabetic retinopathy	Background diabetic retinopathy || ||	TRUE	igd	53799507	217955	4.31917e-16	0.0125	16	finn-b-G6_SLEEPAPNO	|| id:finn-b-G6_SLEEPAPNO	TRUE	reported	igd	2	TRUE	0.00509946	1117.14
PDR(Proliferative diabetic retinopathy)
rs10507084	T	C	T	C	0.1085	0.0166	0.1793	0.1795	FALSE	FALSE	FALSE	finn-b-DM_RETINA_PROLIF	12	97753152	0.0215	212889	0.4386	Proliferative diabetic retinopathy (DM_RETINA_PROLIF) || id:finn-b-DM_RETINA_PROLIF	Proliferative diabetic retinopathy (DM_RETINA_PROLIF)	Proliferative diabetic retinopathy (DM_RETINA_PROLIF) || ||	TRUE	igd	97753152	217955	2.79705e-11	0.0163	12	finn-b-G6_SLEEPAPNO	|| id:finn-b-G6_SLEEPAPNO	TRUE	reported	igd	2	TRUE	0.00346461	757.747
rs10928560	T	C	T	C	-0.0878	-0.0065	0.1949	0.1949	FALSE	FALSE	FALSE	finn-b-DM_RETINA_PROLIF	2	136991807	0.0208	212889	0.753	Proliferative diabetic retinopathy (DM_RETINA_PROLIF) || id:finn-b-DM_RETINA_PROLIF	Proliferative diabetic retinopathy (DM_RETINA_PROLIF)	Proliferative diabetic retinopathy (DM_RETINA_PROLIF) || ||	TRUE	igd	136991807	217955	2.80201e-08	0.0158	2	finn-b-G6_SLEEPAPNO	|| id:finn-b-G6_SLEEPAPNO	TRUE	reported	igd	2	TRUE	0.00241925	528.561
rs142006783	C	T	C	T	0.1783	0.0325	0.03778	0.03776	FALSE	FALSE	FALSE	finn-b-DM_RETINA_PROLIF	16	74651733	0.0433	212889	0.4523	Proliferative diabetic retinopathy (DM_RETINA_PROLIF) || id:finn-b-DM_RETINA_PROLIF	Proliferative diabetic retinopathy (DM_RETINA_PROLIF)	Proliferative diabetic retinopathy (DM_RETINA_PROLIF) || ||	TRUE	igd	74651733	217955	4.81305e-08	0.0327	16	finn-b-G6_SLEEPAPNO	|| id:finn-b-G6_SLEEPAPNO	TRUE	reported	igd	2	TRUE	0.00231137	504.937
rs193546	A	G	A	G	0.0739	-0.0051	0.7438	0.7438	FALSE	FALSE	FALSE	finn-b-DM_RETINA_PROLIF	14	72660200	0.0188	212889	0.784099	Proliferative diabetic retinopathy (DM_RETINA_PROLIF) || id:finn-b-DM_RETINA_PROLIF	Proliferative diabetic retinopathy (DM_RETINA_PROLIF)	Proliferative diabetic retinopathy (DM_RETINA_PROLIF) || ||	TRUE	igd	72660200	217955	2.266e-07	0.0143	14	finn-b-G6_SLEEPAPNO	|| id:finn-b-G6_SLEEPAPNO	TRUE	reported	igd	2	TRUE	0.00208139	454.592
rs3996329	A	G	A	G	-0.0757	-0.0121	0.2366	0.2366	FALSE	FALSE	FALSE	finn-b-DM_RETINA_PROLIF	7	2018870	0.0194	212889	0.5311	Proliferative diabetic retinopathy (DM_RETINA_PROLIF) || id:finn-b-DM_RETINA_PROLIF	Proliferative diabetic retinopathy (DM_RETINA_PROLIF)	Proliferative diabetic retinopathy (DM_RETINA_PROLIF) || ||	TRUE	igd	2018870	217955	2.90797e-07	0.0148	7	finn-b-G6_SLEEPAPNO	|| id:finn-b-G6_SLEEPAPNO	TRUE	reported	igd	2	TRUE	0.00207009	452.118
rs4837016	A	G	A	G	-0.0706	-0.0153	0.4662	0.4665	FALSE	FALSE	FALSE	finn-b-DM_RETINA_PROLIF	9	128141809	0.0164	212889	0.3527	Proliferative diabetic retinopathy (DM_RETINA_PROLIF) || id:finn-b-DM_RETINA_PROLIF	Proliferative diabetic retinopathy (DM_RETINA_PROLIF)	Proliferative diabetic retinopathy (DM_RETINA_PROLIF) || ||	TRUE	igd	128141809	217955	1.527e-08	0.0125	9	finn-b-G6_SLEEPAPNO	|| id:finn-b-G6_SLEEPAPNO	TRUE	reported	igd	2	TRUE	0.00248079	542.041
rs527014	T	C	T	C	0.1246	-0.0158	0.07433	0.07427	FALSE	FALSE	FALSE	finn-b-DM_RETINA_PROLIF	1	53977292	0.0315	212889	0.6157	Proliferative diabetic retinopathy (DM_RETINA_PROLIF) || id:finn-b-DM_RETINA_PROLIF	Proliferative diabetic retinopathy (DM_RETINA_PROLIF)	Proliferative diabetic retinopathy (DM_RETINA_PROLIF) || ||	TRUE	igd	53977292	217955	1.536e-07	0.0238	1	finn-b-G6_SLEEPAPNO	|| id:finn-b-G6_SLEEPAPNO	TRUE	reported	igd	2	TRUE	0.00213642	466.636
rs9937053	A	G	A	G	0.102	0.0396	0.4298	0.4297	FALSE	FALSE	FALSE	finn-b-DM_RETINA_PROLIF	16	53799507	0.0165	212889	0.0167201	Proliferative diabetic retinopathy (DM_RETINA_PROLIF) || id:finn-b-DM_RETINA_PROLIF	Proliferative diabetic retinopathy (DM_RETINA_PROLIF)	Proliferative diabetic retinopathy (DM_RETINA_PROLIF) || ||	TRUE	igd	53799507	217955	4.31917e-16	0.0125	16	finn-b-G6_SLEEPAPNO	|| id:finn-b-G6_SLEEPAPNO	TRUE	reported	igd	2	TRUE	0.00509946	1117.14
DKD(Diabetic kidney disease)
rs10507084	T	C	T	C	0.1085	0.0849	0.1793	0.1789	FALSE	FALSE	FALSE	finn-b-DM_NEPHROPATHY_EXMORE	12	97753152	0.0338	184987	0.0120199	Diabetic nephropathy (more controls excluded) || id:finn-b-DM_NEPHROPATHY_EXMORE	Diabetic nephropathy (more controls excluded)	Diabetic nephropathy (more controls excluded) || ||	TRUE	igd	97753152	217955	2.79705e-11	0.0163	12	finn-b-G6_SLEEPAPNO	|| id:finn-b-G6_SLEEPAPNO	TRUE	reported	igd	2	TRUE	0.00346461	757.747
rs10928560	T	C	T	C	-0.0878	0.0083	0.1949	0.195	FALSE	FALSE	FALSE	finn-b-DM_NEPHROPATHY_EXMORE	2	136991807	0.0327	184987	0.8005	Diabetic nephropathy (more controls excluded) || id:finn-b-DM_NEPHROPATHY_EXMORE	Diabetic nephropathy (more controls excluded)	Diabetic nephropathy (more controls excluded) || ||	TRUE	igd	136991807	217955	2.80201e-08	0.0158	2	finn-b-G6_SLEEPAPNO	|| id:finn-b-G6_SLEEPAPNO	TRUE	reported	igd	2	TRUE	0.00241925	528.561
rs142006783	C	T	C	T	0.1783	0.0759	0.03778	0.03755	FALSE	FALSE	FALSE	finn-b-DM_NEPHROPATHY_EXMORE	16	74651733	0.0684	184987	0.2669	Diabetic nephropathy (more controls excluded) || id:finn-b-DM_NEPHROPATHY_EXMORE	Diabetic nephropathy (more controls excluded)	Diabetic nephropathy (more controls excluded) || ||	TRUE	igd	74651733	217955	4.81305e-08	0.0327	16	finn-b-G6_SLEEPAPNO	|| id:finn-b-G6_SLEEPAPNO	TRUE	reported	igd	2	TRUE	0.00231137	504.937
rs193546	A	G	A	G	0.0739	-0.0064	0.7438	0.7434	FALSE	FALSE	FALSE	finn-b-DM_NEPHROPATHY_EXMORE	14	72660200	0.0295	184987	0.8287	Diabetic nephropathy (more controls excluded) || id:finn-b-DM_NEPHROPATHY_EXMORE	Diabetic nephropathy (more controls excluded)	Diabetic nephropathy (more controls excluded) || ||	TRUE	igd	72660200	217955	2.266e-07	0.0143	14	finn-b-G6_SLEEPAPNO	|| id:finn-b-G6_SLEEPAPNO	TRUE	reported	igd	2	TRUE	0.00208139	454.592
rs3996329	A	G	A	G	-0.0757	-0.0535	0.2366	0.2375	FALSE	FALSE	FALSE	finn-b-DM_NEPHROPATHY_EXMORE	7	2018870	0.0306	184987	0.0805008	Diabetic nephropathy (more controls excluded) || id:finn-b-DM_NEPHROPATHY_EXMORE	Diabetic nephropathy (more controls excluded)	Diabetic nephropathy (more controls excluded) || ||	TRUE	igd	2018870	217955	2.90797e-07	0.0148	7	finn-b-G6_SLEEPAPNO	|| id:finn-b-G6_SLEEPAPNO	TRUE	reported	igd	2	TRUE	0.00207009	452.118
rs4837016	A	G	A	G	-0.0706	-0.0438	0.4662	0.4664	FALSE	FALSE	FALSE	finn-b-DM_NEPHROPATHY_EXMORE	9	128141809	0.0258	184987	0.089809	Diabetic nephropathy (more controls excluded) || id:finn-b-DM_NEPHROPATHY_EXMORE	Diabetic nephropathy (more controls excluded)	Diabetic nephropathy (more controls excluded) || ||	TRUE	igd	128141809	217955	1.527e-08	0.0125	9	finn-b-G6_SLEEPAPNO	|| id:finn-b-G6_SLEEPAPNO	TRUE	reported	igd	2	TRUE	0.00248079	542.041
rs527014	T	C	T	C	0.1246	0.0521	0.07433	0.07426	FALSE	FALSE	FALSE	finn-b-DM_NEPHROPATHY_EXMORE	1	53977292	0.0493	184987	0.2906	Diabetic nephropathy (more controls excluded) || id:finn-b-DM_NEPHROPATHY_EXMORE	Diabetic nephropathy (more controls excluded)	Diabetic nephropathy (more controls excluded) || ||	TRUE	igd	53977292	217955	1.536e-07	0.0238	1	finn-b-G6_SLEEPAPNO	|| id:finn-b-G6_SLEEPAPNO	TRUE	reported	igd	2	TRUE	0.00213642	466.636
rs9937053	A	G	A	G	0.102	0.0556	0.4298	0.4265	FALSE	FALSE	FALSE	finn-b-DM_NEPHROPATHY_EXMORE	16	53799507	0.0261	184987	0.0333096	Diabetic nephropathy (more controls excluded) || id:finn-b-DM_NEPHROPATHY_EXMORE	Diabetic nephropathy (more controls excluded)	Diabetic nephropathy (more controls excluded) || ||	TRUE	igd	53799507	217955	4.31917e-16	0.0125	16	finn-b-G6_SLEEPAPNO	|| id:finn-b-G6_SLEEPAPNO	TRUE	reported	igd	2	TRUE	0.00509946	1117.14
DN(Diabetic neuropathy)
rs10507084	T	C	T	C	0.1085	0.0771	0.1793	0.1786	FALSE	FALSE	FALSE	finn-b-DM_NEUROPATHY	12	97753152	0.0514	163616	0.1338	Diabetic neuropathy || id:finn-b-DM_NEUROPATHY	Diabetic neuropathy	Diabetic neuropathy || ||	TRUE	igd	97753152	217955	2.79705e-11	0.0163	12	finn-b-G6_SLEEPAPNO	|| id:finn-b-G6_SLEEPAPNO	TRUE	reported	igd	2	TRUE	0.00346461	757.747
rs10928560	T	C	T	C	-0.0878	-0.0813	0.1949	0.1949	FALSE	FALSE	FALSE	finn-b-DM_NEUROPATHY	2	136991807	0.0497	163616	0.1021	Diabetic neuropathy || id:finn-b-DM_NEUROPATHY	Diabetic neuropathy	Diabetic neuropathy || ||	TRUE	igd	136991807	217955	2.80201e-08	0.0158	2	finn-b-G6_SLEEPAPNO	|| id:finn-b-G6_SLEEPAPNO	TRUE	reported	igd	2	TRUE	0.00241925	528.561
rs142006783	C	T	C	T	0.1783	0.1339	0.03778	0.03743	FALSE	FALSE	FALSE	finn-b-DM_NEUROPATHY	16	74651733	0.1055	163616	0.2044	Diabetic neuropathy || id:finn-b-DM_NEUROPATHY	Diabetic neuropathy	Diabetic neuropathy || ||	TRUE	igd	74651733	217955	4.81305e-08	0.0327	16	finn-b-G6_SLEEPAPNO	|| id:finn-b-G6_SLEEPAPNO	TRUE	reported	igd	2	TRUE	0.00231137	504.937
rs193546	A	G	A	G	0.0739	0.055	0.7438	0.744	FALSE	FALSE	FALSE	finn-b-DM_NEUROPATHY	14	72660200	0.0449	163616	0.2208	Diabetic neuropathy || id:finn-b-DM_NEUROPATHY	Diabetic neuropathy	Diabetic neuropathy || ||	TRUE	igd	72660200	217955	2.266e-07	0.0143	14	finn-b-G6_SLEEPAPNO	|| id:finn-b-G6_SLEEPAPNO	TRUE	reported	igd	2	TRUE	0.00208139	454.592
rs3996329	A	G	A	G	-0.0757	-0.0424	0.2366	0.2371	FALSE	FALSE	FALSE	finn-b-DM_NEUROPATHY	7	2018870	0.0461	163616	0.3577	Diabetic neuropathy || id:finn-b-DM_NEUROPATHY	Diabetic neuropathy	Diabetic neuropathy || ||	TRUE	igd	2018870	217955	2.90797e-07	0.0148	7	finn-b-G6_SLEEPAPNO	|| id:finn-b-G6_SLEEPAPNO	TRUE	reported	igd	2	TRUE	0.00207009	452.118
rs4837016	A	G	A	G	-0.0706	-0.0533	0.4662	0.466	FALSE	FALSE	FALSE	finn-b-DM_NEUROPATHY	9	128141809	0.0392	163616	0.1737	Diabetic neuropathy || id:finn-b-DM_NEUROPATHY	Diabetic neuropathy	Diabetic neuropathy || ||	TRUE	igd	128141809	217955	1.527e-08	0.0125	9	finn-b-G6_SLEEPAPNO	|| id:finn-b-G6_SLEEPAPNO	TRUE	reported	igd	2	TRUE	0.00248079	542.041
rs527014	T	C	T	C	0.1246	0.0154	0.07433	0.07446	FALSE	FALSE	FALSE	finn-b-DM_NEUROPATHY	1	53977292	0.0756	163616	0.8382	Diabetic neuropathy || id:finn-b-DM_NEUROPATHY	Diabetic neuropathy	Diabetic neuropathy || ||	TRUE	igd	53977292	217955	1.536e-07	0.0238	1	finn-b-G6_SLEEPAPNO	|| id:finn-b-G6_SLEEPAPNO	TRUE	reported	igd	2	TRUE	0.00213642	466.636
rs9937053	A	G	A	G	0.102	0.0603	0.4298	0.4289	FALSE	FALSE	FALSE	finn-b-DM_NEUROPATHY	16	53799507	0.0394	163616	0.1258	Diabetic neuropathy || id:finn-b-DM_NEUROPATHY	Diabetic neuropathy	Diabetic neuropathy || ||	TRUE	igd	53799507	217955	4.31917e-16	0.0125	16	finn-b-G6_SLEEPAPNO	|| id:finn-b-G6_SLEEPAPNO	TRUE	reported	igd	2	TRUE	0.00509946	1117.14

## Sheet: Table S5
Table S5. FVC with diabetic microangiopathy (with SNPs reaching p < 5 x 10-7).
Forced vital capacity
SNP	effect_allele.exposure	other_allele.exposure	effect_allele.outcome	other_allele.outcome	beta.exposure	beta.outcome	eaf.exposure	eaf.outcome	remove	palindromic	ambiguous	id.outcome	chr	pos	se.outcome	samplesize.outcome	pval.outcome	outcome	originalname.outcome	outcome.deprecated	mr_keep.outcome	data_source.outcome	pval.exposure	samplesize.exposure	se.exposure	pos.exposure	chr.exposure	id.exposure	exposure	mr_keep.exposure	pval_origin.exposure	data_source.exposure	action	mr_keep	R2	F
DR(Diabetic retinopathy )
rs10135916	T	C	T	C	-0.00908487	0.011	0.352485	0.37	FALSE	FALSE	FALSE	finn-b-DM_RETINOPATHY_EXMORE	14	23764180	0.0136	190594	0.418	Diabetic retinopathy (more controls excluded) || id:finn-b-DM_RETINOPATHY_EXMORE	Diabetic retinopathy (more controls excluded)	Diabetic retinopathy (more controls excluded) || ||	TRUE	igd	1.5e-07	421986	0.00172984	23764180	14	ukb-b-7953	|| id:ukb-b-7953	TRUE	reported	igd	2	TRUE	6.53581e-05	27.5819
rs10141786	G	A	G	A	-0.0135681	0.0044	0.596493	0.655	FALSE	FALSE	FALSE	finn-b-DM_RETINOPATHY_EXMORE	14	74817418	0.0139	190594	0.750601	Diabetic retinopathy (more controls excluded) || id:finn-b-DM_RETINOPATHY_EXMORE	Diabetic retinopathy (more controls excluded)	Diabetic retinopathy (more controls excluded) || ||	TRUE	igd	7.19946e-16	421986	0.00168175	74817418	14	ukb-b-7953	|| id:ukb-b-7953	TRUE	reported	igd	2	TRUE	0.000154223	65.0898
rs10202701	T	C	T	C	0.0115889	0.0027	0.541923	0.5345	FALSE	FALSE	FALSE	finn-b-DM_RETINOPATHY_EXMORE	2	232328681	0.0132	190594	0.8361	Diabetic retinopathy (more controls excluded) || id:finn-b-DM_RETINOPATHY_EXMORE	Diabetic retinopathy (more controls excluded)	Diabetic retinopathy (more controls excluded) || ||	TRUE	igd	2.19989e-12	421986	0.00165011	232328681	2	ukb-b-7953	|| id:ukb-b-7953	TRUE	reported	igd	2	TRUE	0.000116872	49.3238
rs10261942	C	G	C	G	-0.00950907	0.0281	0.285578	0.3497	FALSE	TRUE	FALSE	finn-b-DM_RETINOPATHY_EXMORE	7	18927303	0.0138	190594	0.0418601	Diabetic retinopathy (more controls excluded) || id:finn-b-DM_RETINOPATHY_EXMORE	Diabetic retinopathy (more controls excluded)	Diabetic retinopathy (more controls excluded) || ||	TRUE	igd	1.89998e-07	421986	0.0018267	18927303	7	ukb-b-7953	|| id:ukb-b-7953	TRUE	reported	igd	2	TRUE	6.42119e-05	27.0981
rs10283100	G	A	G	A	0.0296833	0.0367	0.944478	0.9247	FALSE	FALSE	FALSE	finn-b-DM_RETINOPATHY_EXMORE	8	120596023	0.0254	190594	0.1497	Diabetic retinopathy (more controls excluded) || id:finn-b-DM_RETINOPATHY_EXMORE	Diabetic retinopathy (more controls excluded)	Diabetic retinopathy (more controls excluded) || ||	TRUE	igd	1.29987e-16	421986	0.00358764	120596023	8	ukb-b-7953	|| id:ukb-b-7953	TRUE	reported	igd	2	TRUE	0.000162195	68.4549
rs1044299	T	C	T	C	0.00926438	-0.0067	0.545769	0.5573	FALSE	FALSE	FALSE	finn-b-DM_RETINOPATHY_EXMORE	1	176811873	0.0132	190594	0.6137	Diabetic retinopathy (more controls excluded) || id:finn-b-DM_RETINOPATHY_EXMORE	Diabetic retinopathy (more controls excluded)	Diabetic retinopathy (more controls excluded) || ||	TRUE	igd	2e-08	421986	0.00165027	176811873	1	ukb-b-7953	|| id:ukb-b-7953	TRUE	reported	igd	2	TRUE	7.46779e-05	31.5152
rs1054661	C	T	C	T	0.0101651	-0.0064	0.342598	0.4949	FALSE	FALSE	FALSE	finn-b-DM_RETINOPATHY_EXMORE	4	3495941	0.0132	190594	0.6242	Diabetic retinopathy (more controls excluded) || id:finn-b-DM_RETINOPATHY_EXMORE	Diabetic retinopathy (more controls excluded)	Diabetic retinopathy (more controls excluded) || ||	TRUE	igd	4e-09	421986	0.00172786	3495941	4	ukb-b-7953	|| id:ukb-b-7953	TRUE	reported	igd	2	TRUE	8.20111e-05	34.6102
rs10761495	C	A	C	A	0.0117777	-0.0031	0.597215	0.485	FALSE	FALSE	FALSE	finn-b-DM_RETINOPATHY_EXMORE	10	62171796	0.0132	190594	0.8122	Diabetic retinopathy (more controls excluded) || id:finn-b-DM_RETINOPATHY_EXMORE	Diabetic retinopathy (more controls excluded)	Diabetic retinopathy (more controls excluded) || ||	TRUE	igd	2.39994e-12	421986	0.00167988	62171796	10	ukb-b-7953	|| id:ukb-b-7953	TRUE	reported	igd	2	TRUE	0.00011647	49.1544
rs10769125	A	G	A	G	-0.0108837	-0.0073	0.759887	0.7121	FALSE	FALSE	FALSE	finn-b-DM_RETINOPATHY_EXMORE	11	45218043	0.0145	190594	0.6176	Diabetic retinopathy (more controls excluded) || id:finn-b-DM_RETINOPATHY_EXMORE	Diabetic retinopathy (more controls excluded)	Diabetic retinopathy (more controls excluded) || ||	TRUE	igd	1.40001e-08	421986	0.00191996	45218043	11	ukb-b-7953	|| id:ukb-b-7953	TRUE	reported	igd	2	TRUE	7.61443e-05	32.1341
rs10789246	C	T	C	T	-0.0123427	-0.0239	0.301089	0.2242	FALSE	FALSE	FALSE	finn-b-DM_RETINOPATHY_EXMORE	1	68360969	0.0158	190594	0.1297	Diabetic retinopathy (more controls excluded) || id:finn-b-DM_RETINOPATHY_EXMORE	Diabetic retinopathy (more controls excluded)	Diabetic retinopathy (more controls excluded) || ||	TRUE	igd	4.70002e-12	421986	0.00178506	68360969	1	ukb-b-7953	|| id:ukb-b-7953	TRUE	reported	igd	2	TRUE	0.000113284	47.8093
rs10797116	C	T	C	T	-0.0121521	0.0093	0.542079	0.5122	FALSE	FALSE	FALSE	finn-b-DM_RETINOPATHY_EXMORE	9	92191467	0.0132	190594	0.4787	Diabetic retinopathy (more controls excluded) || id:finn-b-DM_RETINOPATHY_EXMORE	Diabetic retinopathy (more controls excluded)	Diabetic retinopathy (more controls excluded) || ||	TRUE	igd	1.9002e-13	421986	0.00165228	92191467	9	ukb-b-7953	|| id:ukb-b-7953	TRUE	reported	igd	2	TRUE	0.000128169	54.092
rs10853628	C	T	C	T	-0.0134021	-0.0146	0.384831	0.3508	FALSE	FALSE	FALSE	finn-b-DM_RETINOPATHY_EXMORE	18	50770638	0.0138	190594	0.2885	Diabetic retinopathy (more controls excluded) || id:finn-b-DM_RETINOPATHY_EXMORE	Diabetic retinopathy (more controls excluded)	Diabetic retinopathy (more controls excluded) || ||	TRUE	igd	2.09991e-15	421986	0.00168952	50770638	18	ukb-b-7953	|| id:ukb-b-7953	TRUE	reported	igd	2	TRUE	0.000149093	62.9241
rs10874340	T	G	T	G	0.0103061	0.0229	0.493361	0.4111	FALSE	FALSE	FALSE	finn-b-DM_RETINOPATHY_EXMORE	1	83259080	0.0133	190594	0.0857393	Diabetic retinopathy (more controls excluded) || id:finn-b-DM_RETINOPATHY_EXMORE	Diabetic retinopathy (more controls excluded)	Diabetic retinopathy (more controls excluded) || ||	TRUE	igd	3.09999e-10	421986	0.00163772	83259080	1	ukb-b-7953	|| id:ukb-b-7953	TRUE	reported	igd	2	TRUE	9.38362e-05	39.6011
rs10878321	G	T	G	T	0.0146485	-0.0053	0.13768	0.2336	FALSE	FALSE	FALSE	finn-b-DM_RETINOPATHY_EXMORE	12	66119783	0.0156	190594	0.732501	Diabetic retinopathy (more controls excluded) || id:finn-b-DM_RETINOPATHY_EXMORE	Diabetic retinopathy (more controls excluded)	Diabetic retinopathy (more controls excluded) || ||	TRUE	igd	8.19993e-10	421986	0.00238528	66119783	12	ukb-b-7953	|| id:ukb-b-7953	TRUE	reported	igd	2	TRUE	8.93657e-05	37.7143
rs10892061	T	C	T	C	0.010252	-0.0057	0.655603	0.5527	FALSE	FALSE	FALSE	finn-b-DM_RETINOPATHY_EXMORE	11	116886114	0.0133	190594	0.667799	Diabetic retinopathy (more controls excluded) || id:finn-b-DM_RETINOPATHY_EXMORE	Diabetic retinopathy (more controls excluded)	Diabetic retinopathy (more controls excluded) || ||	TRUE	igd	2.90001e-09	421986	0.00172686	116886114	11	ukb-b-7953	|| id:ukb-b-7953	TRUE	reported	igd	2	TRUE	8.35158e-05	35.2453
rs10916137	A	G	A	G	-0.0161307	-0.0165	0.170792	0.1482	FALSE	FALSE	FALSE	finn-b-DM_RETINOPATHY_EXMORE	1	227581308	0.0186	190594	0.376	Diabetic retinopathy (more controls excluded) || id:finn-b-DM_RETINOPATHY_EXMORE	Diabetic retinopathy (more controls excluded)	Diabetic retinopathy (more controls excluded) || ||	TRUE	igd	1.50003e-13	421986	0.00218459	227581308	1	ukb-b-7953	|| id:ukb-b-7953	TRUE	reported	igd	2	TRUE	0.000129185	54.5211
rs11000765	C	G	C	G	-0.0112364	0.0177	0.720336	0.6125	FALSE	TRUE	FALSE	finn-b-DM_RETINOPATHY_EXMORE	10	75512452	0.0135	190594	0.1904	Diabetic retinopathy (more controls excluded) || id:finn-b-DM_RETINOPATHY_EXMORE	Diabetic retinopathy (more controls excluded)	Diabetic retinopathy (more controls excluded) || ||	TRUE	igd	7.49998e-10	421986	0.00182542	75512452	10	ukb-b-7953	|| id:ukb-b-7953	TRUE	reported	igd	2	TRUE	8.97825e-05	37.8902
rs11049229	T	A	T	A	0.0200488	-0.0263	0.054116	0.04838	FALSE	TRUE	FALSE	finn-b-DM_RETINOPATHY_EXMORE	12	28089820	0.0309	190594	0.395	Diabetic retinopathy (more controls excluded) || id:finn-b-DM_RETINOPATHY_EXMORE	Diabetic retinopathy (more controls excluded)	Diabetic retinopathy (more controls excluded) || ||	TRUE	igd	4.49997e-08	421986	0.00366563	28089820	12	ukb-b-7953	|| id:ukb-b-7953	TRUE	reported	igd	2	TRUE	7.08844e-05	29.9142
rs11060406	T	C	T	C	-0.0273377	0.0467	0.036679	0.05006	FALSE	FALSE	FALSE	finn-b-DM_RETINOPATHY_EXMORE	12	123339117	0.0304	190594	0.1241	Diabetic retinopathy (more controls excluded) || id:finn-b-DM_RETINOPATHY_EXMORE	Diabetic retinopathy (more controls excluded)	Diabetic retinopathy (more controls excluded) || ||	TRUE	igd	7.10003e-10	421986	0.00443481	123339117	12	ukb-b-7953	|| id:ukb-b-7953	TRUE	reported	igd	2	TRUE	9.00403e-05	37.999
rs11079810	T	C	T	C	0.018367	-0.0398	0.103307	0.1109	FALSE	FALSE	FALSE	finn-b-DM_RETINOPATHY_EXMORE	17	46227846	0.0209	190594	0.0569403	Diabetic retinopathy (more controls excluded) || id:finn-b-DM_RETINOPATHY_EXMORE	Diabetic retinopathy (more controls excluded)	Diabetic retinopathy (more controls excluded) || ||	TRUE	igd	1.29987e-11	421986	0.00271137	46227846	17	ukb-b-7953	|| id:ukb-b-7953	TRUE	reported	igd	2	TRUE	0.000108731	45.8878
rs11107119	A	T	A	T	0.0234084	0.0233	0.219982	0.2512	FALSE	TRUE	FALSE	finn-b-DM_RETINOPATHY_EXMORE	12	93993266	0.0152	190594	0.1247	Diabetic retinopathy (more controls excluded) || id:finn-b-DM_RETINOPATHY_EXMORE	Diabetic retinopathy (more controls excluded)	Diabetic retinopathy (more controls excluded) || ||	TRUE	igd	3.50026e-32	421986	0.00198228	93983132	12	ukb-b-7953	|| id:ukb-b-7953	TRUE	reported	igd	2	TRUE	0.000330348	139.448
rs11111178	T	C	T	C	0.0156769	0.0075	0.176659	0.1965	FALSE	FALSE	FALSE	finn-b-DM_RETINOPATHY_EXMORE	12	102539957	0.0166	190594	0.650401	Diabetic retinopathy (more controls excluded) || id:finn-b-DM_RETINOPATHY_EXMORE	Diabetic retinopathy (more controls excluded)	Diabetic retinopathy (more controls excluded) || ||	TRUE	igd	3.19963e-13	421986	0.00215168	102539957	12	ukb-b-7953	|| id:ukb-b-7953	TRUE	reported	igd	2	TRUE	0.00012578	53.0839
rs11122148	A	C	A	C	0.0123512	0.0232	0.157016	0.1816	FALSE	FALSE	FALSE	finn-b-DM_RETINOPATHY_EXMORE	1	6848505	0.017	190594	0.1738	Diabetic retinopathy (more controls excluded) || id:finn-b-DM_RETINOPATHY_EXMORE	Diabetic retinopathy (more controls excluded)	Diabetic retinopathy (more controls excluded) || ||	TRUE	igd	4.20001e-08	421986	0.0022522	6848505	1	ukb-b-7953	|| id:ukb-b-7953	TRUE	reported	igd	2	TRUE	7.12649e-05	30.0748
rs111281369	T	C	T	C	0.0123087	-0.0046	0.136083	0.1843	FALSE	FALSE	FALSE	finn-b-DM_RETINOPATHY_EXMORE	8	145265892	0.0174	190594	0.7895	Diabetic retinopathy (more controls excluded) || id:finn-b-DM_RETINOPATHY_EXMORE	Diabetic retinopathy (more controls excluded)	Diabetic retinopathy (more controls excluded) || ||	TRUE	igd	2.69998e-07	421986	0.00239313	145265892	8	ukb-b-7953	|| id:ukb-b-7953	TRUE	reported	igd	2	TRUE	6.26854e-05	26.4539
rs111365325	T	C	T	C	-0.0185706	0.0064	0.231244	0.2057	FALSE	FALSE	FALSE	finn-b-DM_RETINOPATHY_EXMORE	5	170865229	0.0164	190594	0.697	Diabetic retinopathy (more controls excluded) || id:finn-b-DM_RETINOPATHY_EXMORE	Diabetic retinopathy (more controls excluded)	Diabetic retinopathy (more controls excluded) || ||	TRUE	igd	1.69981e-21	421986	0.00194997	170865229	5	ukb-b-7953	|| id:ukb-b-7953	TRUE	reported	igd	2	TRUE	0.000214884	90.6972
rs11164653	C	T	C	T	-0.0114085	-0.0068	0.59054	0.5546	FALSE	FALSE	FALSE	finn-b-DM_RETINOPATHY_EXMORE	1	103464210	0.0132	190594	0.6051	Diabetic retinopathy (more controls excluded) || id:finn-b-DM_RETINOPATHY_EXMORE	Diabetic retinopathy (more controls excluded)	Diabetic retinopathy (more controls excluded) || ||	TRUE	igd	9.3994e-12	421986	0.00167402	103464210	1	ukb-b-7953	|| id:ukb-b-7953	TRUE	reported	igd	2	TRUE	0.00011005	46.4444
rs112369510	T	C	T	C	0.0203838	-0.0246	0.048103	0.02463	FALSE	FALSE	FALSE	finn-b-DM_RETINOPATHY_EXMORE	1	244144531	0.0424	190594	0.5623	Diabetic retinopathy (more controls excluded) || id:finn-b-DM_RETINOPATHY_EXMORE	Diabetic retinopathy (more controls excluded)	Diabetic retinopathy (more controls excluded) || ||	TRUE	igd	2e-07	421986	0.0039203	244144531	1	ukb-b-7953	|| id:ukb-b-7953	TRUE	reported	igd	2	TRUE	6.40628e-05	27.0352
rs11259905	C	A	C	A	0.0107426	-0.0037	0.20424	0.179	FALSE	FALSE	FALSE	finn-b-DM_RETINOPATHY_EXMORE	15	83949751	0.0172	190594	0.8275	Diabetic retinopathy (more controls excluded) || id:finn-b-DM_RETINOPATHY_EXMORE	Diabetic retinopathy (more controls excluded)	Diabetic retinopathy (more controls excluded) || ||	TRUE	igd	1.40001e-07	421986	0.00204233	83949751	15	ukb-b-7953	|| id:ukb-b-7953	TRUE	reported	igd	2	TRUE	6.55602e-05	27.6672
rs11259936	C	A	C	A	0.0173043	0.0144	0.52286	0.5182	FALSE	FALSE	FALSE	finn-b-DM_RETINOPATHY_EXMORE	15	84580582	0.0131	190594	0.2717	Diabetic retinopathy (more controls excluded) || id:finn-b-DM_RETINOPATHY_EXMORE	Diabetic retinopathy (more controls excluded)	Diabetic retinopathy (more controls excluded) || ||	TRUE	igd	6.59933e-26	421986	0.00164414	84580582	15	ukb-b-7953	|| id:ukb-b-7953	TRUE	reported	igd	2	TRUE	0.000262433	110.772
rs114637089	A	G	A	G	-0.0268592	0.0967	0.027671	0.009592	FALSE	FALSE	FALSE	finn-b-DM_RETINOPATHY_EXMORE	2	48801442	0.0683	190594	0.1569	Diabetic retinopathy (more controls excluded) || id:finn-b-DM_RETINOPATHY_EXMORE	Diabetic retinopathy (more controls excluded)	Diabetic retinopathy (more controls excluded) || ||	TRUE	igd	1e-07	421986	0.00504854	48801442	2	ukb-b-7953	|| id:ukb-b-7953	TRUE	reported	igd	2	TRUE	6.70699e-05	28.3043
rs11466542	C	T	C	T	0.00936027	-0.0345	0.311626	0.3575	FALSE	FALSE	FALSE	finn-b-DM_RETINOPATHY_EXMORE	1	92372768	0.0137	190594	0.0117601	Diabetic retinopathy (more controls excluded) || id:finn-b-DM_RETINOPATHY_EXMORE	Diabetic retinopathy (more controls excluded)	Diabetic retinopathy (more controls excluded) || ||	TRUE	igd	1.2e-07	421986	0.00177006	92372768	1	ukb-b-7953	|| id:ukb-b-7953	TRUE	reported	igd	2	TRUE	6.62634e-05	27.964
rs11545700	A	C	A	C	-0.0144667	-0.0151	0.124616	0.144	FALSE	FALSE	FALSE	finn-b-DM_RETINOPATHY_EXMORE	17	27044482	0.0187	190594	0.4206	Diabetic retinopathy (more controls excluded) || id:finn-b-DM_RETINOPATHY_EXMORE	Diabetic retinopathy (more controls excluded)	Diabetic retinopathy (more controls excluded) || ||	TRUE	igd	7.00003e-09	421986	0.00249861	27044482	17	ukb-b-7953	|| id:ukb-b-7953	TRUE	reported	igd	2	TRUE	7.94346e-05	33.5228
rs11575234	G	C	G	C	0.019485	0.004	0.067886	0.05466	FALSE	TRUE	FALSE	finn-b-DM_RETINOPATHY_EXMORE	12	56744276	0.029	190594	0.8889	Diabetic retinopathy (more controls excluded) || id:finn-b-DM_RETINOPATHY_EXMORE	Diabetic retinopathy (more controls excluded)	Diabetic retinopathy (more controls excluded) || ||	TRUE	igd	2.19999e-09	421986	0.00325807	56744276	12	ukb-b-7953	|| id:ukb-b-7953	TRUE	reported	igd	2	TRUE	8.47511e-05	35.7666
rs11588312	T	C	T	C	-0.0257716	0.0297	0.071357	0.04039	FALSE	FALSE	FALSE	finn-b-DM_RETINOPATHY_EXMORE	1	2199057	0.0337	190594	0.3776	Diabetic retinopathy (more controls excluded) || id:finn-b-DM_RETINOPATHY_EXMORE	Diabetic retinopathy (more controls excluded)	Diabetic retinopathy (more controls excluded) || ||	TRUE	igd	6.4998e-16	421986	0.00318955	2199057	1	ukb-b-7953	|| id:ukb-b-7953	TRUE	reported	igd	2	TRUE	0.000154689	65.2863
rs1159106	A	G	A	G	0.0109276	-0.0039	0.18301	0.1423	FALSE	FALSE	FALSE	finn-b-DM_RETINOPATHY_EXMORE	3	174514	0.0187	190594	0.8332	Diabetic retinopathy (more controls excluded) || id:finn-b-DM_RETINOPATHY_EXMORE	Diabetic retinopathy (more controls excluded)	Diabetic retinopathy (more controls excluded) || ||	TRUE	igd	3.2e-07	421986	0.00213791	174514	3	ukb-b-7953	|| id:ukb-b-7953	TRUE	reported	igd	2	TRUE	6.19079e-05	26.1257
rs11608103	A	G	A	G	0.0136037	-0.0191	0.131252	0.1448	FALSE	FALSE	FALSE	finn-b-DM_RETINOPATHY_EXMORE	11	125627917	0.0188	190594	0.3099	Diabetic retinopathy (more controls excluded) || id:finn-b-DM_RETINOPATHY_EXMORE	Diabetic retinopathy (more controls excluded)	Diabetic retinopathy (more controls excluded) || ||	TRUE	igd	2.30001e-08	421986	0.00243411	125627917	11	ukb-b-7953	|| id:ukb-b-7953	TRUE	reported	igd	2	TRUE	7.40122e-05	31.2343
rs11619793	T	C	T	C	0.0180963	-0.0186	0.065526	0.05384	FALSE	FALSE	FALSE	finn-b-DM_RETINOPATHY_EXMORE	13	29085258	0.0293	190594	0.5255	Diabetic retinopathy (more controls excluded) || id:finn-b-DM_RETINOPATHY_EXMORE	Diabetic retinopathy (more controls excluded)	Diabetic retinopathy (more controls excluded) || ||	TRUE	igd	5.69994e-08	421986	0.00333355	29085258	13	ukb-b-7953	|| id:ukb-b-7953	TRUE	reported	igd	2	TRUE	6.98292e-05	29.4689
rs11621587	C	G	C	G	0.0212612	-0.0612	0.183978	0.135	FALSE	TRUE	FALSE	finn-b-DM_RETINOPATHY_EXMORE	14	93098339	0.0193	190594	0.00154501	Diabetic retinopathy (more controls excluded) || id:finn-b-DM_RETINOPATHY_EXMORE	Diabetic retinopathy (more controls excluded)	Diabetic retinopathy (more controls excluded) || ||	TRUE	igd	1e-23	421986	0.00211823	93098339	14	ukb-b-7953	|| id:ukb-b-7953	TRUE	reported	igd	2	TRUE	0.000238686	100.746
rs11632611	A	G	A	G	-0.011446	0.0099	0.658418	0.6873	FALSE	FALSE	FALSE	finn-b-DM_RETINOPATHY_EXMORE	15	72095711	0.0143	190594	0.4889	Diabetic retinopathy (more controls excluded) || id:finn-b-DM_RETINOPATHY_EXMORE	Diabetic retinopathy (more controls excluded)	Diabetic retinopathy (more controls excluded) || ||	TRUE	igd	7.70016e-11	421986	0.00175909	72095711	15	ukb-b-7953	|| id:ukb-b-7953	TRUE	reported	igd	2	TRUE	0.000100321	42.3379
rs11635385	A	G	A	G	-0.00992392	0.0206	0.74919	0.7511	FALSE	FALSE	FALSE	finn-b-DM_RETINOPATHY_EXMORE	15	38662204	0.0153	190594	0.1778	Diabetic retinopathy (more controls excluded) || id:finn-b-DM_RETINOPATHY_EXMORE	Diabetic retinopathy (more controls excluded)	Diabetic retinopathy (more controls excluded) || ||	TRUE	igd	2e-07	421986	0.00190802	38662204	15	ukb-b-7953	|| id:ukb-b-7953	TRUE	reported	igd	2	TRUE	6.41025e-05	27.052
rs11637681	G	A	G	A	-0.0114817	0.0018	0.276249	0.2062	FALSE	FALSE	FALSE	finn-b-DM_RETINOPATHY_EXMORE	15	40387971	0.0162	190594	0.9128	Diabetic retinopathy (more controls excluded) || id:finn-b-DM_RETINOPATHY_EXMORE	Diabetic retinopathy (more controls excluded)	Diabetic retinopathy (more controls excluded) || ||	TRUE	igd	5.60003e-10	421986	0.00185184	40387971	15	ukb-b-7953	|| id:ukb-b-7953	TRUE	reported	igd	2	TRUE	9.10894e-05	38.4418
rs11638259	C	A	C	A	-0.00964997	-0.0008	0.350193	0.362	FALSE	FALSE	FALSE	finn-b-DM_RETINOPATHY_EXMORE	15	67041110	0.014	190594	0.9532	Diabetic retinopathy (more controls excluded) || id:finn-b-DM_RETINOPATHY_EXMORE	Diabetic retinopathy (more controls excluded)	Diabetic retinopathy (more controls excluded) || ||	TRUE	igd	1.2e-07	421986	0.00182374	67041110	15	ukb-b-7953	|| id:ukb-b-7953	TRUE	reported	igd	2	TRUE	6.63436e-05	27.9978
rs11645649	G	C	G	C	0.0107058	0.0014	0.593954	0.5869	FALSE	TRUE	FALSE	finn-b-DM_RETINOPATHY_EXMORE	16	75211347	0.0134	190594	0.9173	Diabetic retinopathy (more controls excluded) || id:finn-b-DM_RETINOPATHY_EXMORE	Diabetic retinopathy (more controls excluded)	Diabetic retinopathy (more controls excluded) || ||	TRUE	igd	3.40001e-10	421986	0.00170463	75211347	16	ukb-b-7953	|| id:ukb-b-7953	TRUE	reported	igd	2	TRUE	9.34629e-05	39.4435
rs11664552	C	T	C	T	0.0103612	-0.0037	0.300477	0.2698	FALSE	FALSE	FALSE	finn-b-DM_RETINOPATHY_EXMORE	18	45892913	0.0149	190594	0.8035	Diabetic retinopathy (more controls excluded) || id:finn-b-DM_RETINOPATHY_EXMORE	Diabetic retinopathy (more controls excluded)	Diabetic retinopathy (more controls excluded) || ||	TRUE	igd	8.79995e-09	421986	0.00180111	45892913	18	ukb-b-7953	|| id:ukb-b-7953	TRUE	reported	igd	2	TRUE	7.84165e-05	33.0931
rs11668582	T	C	T	C	0.0138094	-0.0106	0.390878	0.491	FALSE	FALSE	FALSE	finn-b-DM_RETINOPATHY_EXMORE	19	41127813	0.0132	190594	0.4215	Diabetic retinopathy (more controls excluded) || id:finn-b-DM_RETINOPATHY_EXMORE	Diabetic retinopathy (more controls excluded)	Diabetic retinopathy (more controls excluded) || ||	TRUE	igd	2.80027e-16	421986	0.00168764	41127813	19	ukb-b-7953	|| id:ukb-b-7953	TRUE	reported	igd	2	TRUE	0.000158644	66.9558
rs11698277	T	C	T	C	0.016012	0.0008	0.319648	0.3596	FALSE	FALSE	FALSE	finn-b-DM_RETINOPATHY_EXMORE	20	45502865	0.0137	190594	0.9545	Diabetic retinopathy (more controls excluded) || id:finn-b-DM_RETINOPATHY_EXMORE	Diabetic retinopathy (more controls excluded)	Diabetic retinopathy (more controls excluded) || ||	TRUE	igd	1.39991e-19	421986	0.00176946	45502865	20	ukb-b-7953	|| id:ukb-b-7953	TRUE	reported	igd	2	TRUE	0.000194011	81.8856
rs11708067	G	A	G	A	-0.0102406	-0.0447	0.24212	0.1706	FALSE	FALSE	FALSE	finn-b-DM_RETINOPATHY_EXMORE	3	123065778	0.0175	190594	0.0104701	Diabetic retinopathy (more controls excluded) || id:finn-b-DM_RETINOPATHY_EXMORE	Diabetic retinopathy (more controls excluded)	Diabetic retinopathy (more controls excluded) || ||	TRUE	igd	8.70001e-08	421986	0.00191329	123065778	3	ukb-b-7953	|| id:ukb-b-7953	TRUE	reported	igd	2	TRUE	6.78831e-05	28.6475
rs117372259	G	A	G	A	0.0318746	0.0894	0.031174	0.01987	FALSE	FALSE	FALSE	finn-b-DM_RETINOPATHY_EXMORE	11	46304187	0.048	190594	0.0624597	Diabetic retinopathy (more controls excluded) || id:finn-b-DM_RETINOPATHY_EXMORE	Diabetic retinopathy (more controls excluded)	Diabetic retinopathy (more controls excluded) || ||	TRUE	igd	1.29999e-10	421986	0.00495553	46304187	11	ukb-b-7953	|| id:ukb-b-7953	TRUE	reported	igd	2	TRUE	9.80322e-05	41.3721
rs11867847	G	A	G	A	0.00976717	0.0078	0.505622	0.5185	FALSE	FALSE	FALSE	finn-b-DM_RETINOPATHY_EXMORE	17	63560153	0.0132	190594	0.556	Diabetic retinopathy (more controls excluded) || id:finn-b-DM_RETINOPATHY_EXMORE	Diabetic retinopathy (more controls excluded)	Diabetic retinopathy (more controls excluded) || ||	TRUE	igd	2.99999e-09	421986	0.00164721	63560153	17	ukb-b-7953	|| id:ukb-b-7953	TRUE	reported	igd	2	TRUE	8.33116e-05	35.1591
rs11877758	G	T	G	T	-0.010769	-0.0063	0.3121	0.2567	FALSE	FALSE	FALSE	finn-b-DM_RETINOPATHY_EXMORE	18	35138110	0.0151	190594	0.6765	Diabetic retinopathy (more controls excluded) || id:finn-b-DM_RETINOPATHY_EXMORE	Diabetic retinopathy (more controls excluded)	Diabetic retinopathy (more controls excluded) || ||	TRUE	igd	1.5e-09	421986	0.00178155	35138110	18	ukb-b-7953	|| id:ukb-b-7953	TRUE	reported	igd	2	TRUE	8.65803e-05	36.5387
rs11896404	T	C	T	C	0.0097226	0.0022	0.38932	0.378	FALSE	FALSE	FALSE	finn-b-DM_RETINOPATHY_EXMORE	2	188284127	0.0135	190594	0.8713	Diabetic retinopathy (more controls excluded) || id:finn-b-DM_RETINOPATHY_EXMORE	Diabetic retinopathy (more controls excluded)	Diabetic retinopathy (more controls excluded) || ||	TRUE	igd	8e-09	421986	0.00168555	188284127	2	ukb-b-7953	|| id:ukb-b-7953	TRUE	reported	igd	2	TRUE	7.88405e-05	33.272
rs11909473	G	A	G	A	0.0107787	0.0357	0.28953	0.316	FALSE	FALSE	FALSE	finn-b-DM_RETINOPATHY_EXMORE	21	16547435	0.0141	190594	0.01153	Diabetic retinopathy (more controls excluded) || id:finn-b-DM_RETINOPATHY_EXMORE	Diabetic retinopathy (more controls excluded)	Diabetic retinopathy (more controls excluded) || ||	TRUE	igd	3.29997e-09	421986	0.00182218	16547435	21	ukb-b-7953	|| id:ukb-b-7953	TRUE	reported	igd	2	TRUE	8.29118e-05	34.9903
rs11924356	T	G	T	G	0.0116788	-0.0244	0.820998	0.8401	FALSE	FALSE	FALSE	finn-b-DM_RETINOPATHY_EXMORE	3	89527387	0.018	190594	0.1768	Diabetic retinopathy (more controls excluded) || id:finn-b-DM_RETINOPATHY_EXMORE	Diabetic retinopathy (more controls excluded)	Diabetic retinopathy (more controls excluded) || ||	TRUE	igd	6.59994e-08	421986	0.00216158	89527387	3	ukb-b-7953	|| id:ukb-b-7953	TRUE	reported	igd	2	TRUE	6.91713e-05	29.1912
rs11938781	C	T	C	T	-0.036626	0.043	0.165403	0.1057	FALSE	FALSE	FALSE	finn-b-DM_RETINOPATHY_EXMORE	4	17924734	0.0213	190594	0.0431996	Diabetic retinopathy (more controls excluded) || id:finn-b-DM_RETINOPATHY_EXMORE	Diabetic retinopathy (more controls excluded)	Diabetic retinopathy (more controls excluded) || ||	TRUE	igd	2.29985e-61	421986	0.00221596	17924734	4	ukb-b-7953	|| id:ukb-b-7953	TRUE	reported	igd	2	TRUE	0.000646958	273.183
rs11967850	T	C	T	C	-0.0117444	-0.0072	0.203699	0.1353	FALSE	FALSE	FALSE	finn-b-DM_RETINOPATHY_EXMORE	6	155451722	0.0193	190594	0.710699	Diabetic retinopathy (more controls excluded) || id:finn-b-DM_RETINOPATHY_EXMORE	Diabetic retinopathy (more controls excluded)	Diabetic retinopathy (more controls excluded) || ||	TRUE	igd	7.69999e-09	421986	0.00203397	155451722	6	ukb-b-7953	|| id:ukb-b-7953	TRUE	reported	igd	2	TRUE	7.90024e-05	33.3404
rs12051245	C	T	C	T	0.0125612	0.0122	0.231666	0.3392	FALSE	FALSE	FALSE	finn-b-DM_RETINOPATHY_EXMORE	16	783865	0.0139	190594	0.3801	Diabetic retinopathy (more controls excluded) || id:finn-b-DM_RETINOPATHY_EXMORE	Diabetic retinopathy (more controls excluded)	Diabetic retinopathy (more controls excluded) || ||	TRUE	igd	1.2e-10	421986	0.00194877	783865	16	ukb-b-7953	|| id:ukb-b-7953	TRUE	reported	igd	2	TRUE	9.84465e-05	41.5469
rs12052537	A	C	A	C	-0.0145821	-0.0096	0.20591	0.2267	FALSE	FALSE	FALSE	finn-b-DM_RETINOPATHY_EXMORE	2	172369108	0.0157	190594	0.5413	Diabetic retinopathy (more controls excluded) || id:finn-b-DM_RETINOPATHY_EXMORE	Diabetic retinopathy (more controls excluded)	Diabetic retinopathy (more controls excluded) || ||	TRUE	igd	8.10028e-13	421986	0.00203664	172369108	2	ukb-b-7953	|| id:ukb-b-7953	TRUE	reported	igd	2	TRUE	0.000121468	51.2637
rs12054747	T	C	T	C	0.0112373	-0.0259	0.216455	0.2053	FALSE	FALSE	FALSE	finn-b-DM_RETINOPATHY_EXMORE	5	52786075	0.0163	190594	0.1129	Diabetic retinopathy (more controls excluded) || id:finn-b-DM_RETINOPATHY_EXMORE	Diabetic retinopathy (more controls excluded)	Diabetic retinopathy (more controls excluded) || ||	TRUE	igd	1.79999e-08	421986	0.0019943	52786075	5	ukb-b-7953	|| id:ukb-b-7953	TRUE	reported	igd	2	TRUE	7.52337e-05	31.7498
rs12099669	A	G	A	G	0.0127696	-0.0213	0.696156	0.6607	FALSE	FALSE	FALSE	finn-b-DM_RETINOPATHY_EXMORE	12	46783653	0.0139	190594	0.1248	Diabetic retinopathy (more controls excluded) || id:finn-b-DM_RETINOPATHY_EXMORE	Diabetic retinopathy (more controls excluded)	Diabetic retinopathy (more controls excluded) || ||	TRUE	igd	8.10028e-13	421986	0.00178372	46783653	12	ukb-b-7953	|| id:ukb-b-7953	TRUE	reported	igd	2	TRUE	0.000121437	51.2506
rs12123505	G	C	G	C	-0.00931898	-0.0096	0.719039	0.6716	FALSE	TRUE	FALSE	finn-b-DM_RETINOPATHY_EXMORE	1	203791049	0.014	190594	0.4928	Diabetic retinopathy (more controls excluded) || id:finn-b-DM_RETINOPATHY_EXMORE	Diabetic retinopathy (more controls excluded)	Diabetic retinopathy (more controls excluded) || ||	TRUE	igd	3.50002e-07	421986	0.00182919	203791049	1	ukb-b-7953	|| id:ukb-b-7953	TRUE	reported	igd	2	TRUE	6.15027e-05	25.9548
rs12139563	G	A	G	A	-0.014803	0.0053	0.5652	0.5591	FALSE	FALSE	FALSE	finn-b-DM_RETINOPATHY_EXMORE	1	150578241	0.0133	190594	0.6876	Diabetic retinopathy (more controls excluded) || id:finn-b-DM_RETINOPATHY_EXMORE	Diabetic retinopathy (more controls excluded)	Diabetic retinopathy (more controls excluded) || ||	TRUE	igd	3.40017e-19	421986	0.00165293	150578241	1	ukb-b-7953	|| id:ukb-b-7953	TRUE	reported	igd	2	TRUE	0.000190025	80.2026
rs12152266	T	C	T	C	0.0143563	-0.0058	0.27447	0.3079	FALSE	FALSE	FALSE	finn-b-DM_RETINOPATHY_EXMORE	3	196911361	0.0143	190594	0.683901	Diabetic retinopathy (more controls excluded) || id:finn-b-DM_RETINOPATHY_EXMORE	Diabetic retinopathy (more controls excluded)	Diabetic retinopathy (more controls excluded) || ||	TRUE	igd	5.90065e-15	421986	0.00183934	196911361	3	ukb-b-7953	|| id:ukb-b-7953	TRUE	reported	igd	2	TRUE	0.000144345	60.9199
rs12287811	A	G	A	G	0.0303557	-0.0222	0.020956	0.02068	FALSE	FALSE	FALSE	finn-b-DM_RETINOPATHY_EXMORE	11	25483630	0.0467	190594	0.635199	Diabetic retinopathy (more controls excluded) || id:finn-b-DM_RETINOPATHY_EXMORE	Diabetic retinopathy (more controls excluded)	Diabetic retinopathy (more controls excluded) || ||	TRUE	igd	2.39999e-07	421986	0.00587423	25483630	11	ukb-b-7953	|| id:ukb-b-7953	TRUE	reported	igd	2	TRUE	6.3278e-05	26.704
rs12323020	C	T	C	T	-0.0144116	-0.0115	0.113463	0.1741	FALSE	FALSE	FALSE	finn-b-DM_RETINOPATHY_EXMORE	13	21570912	0.0174	190594	0.5078	Diabetic retinopathy (more controls excluded) || id:finn-b-DM_RETINOPATHY_EXMORE	Diabetic retinopathy (more controls excluded)	Diabetic retinopathy (more controls excluded) || ||	TRUE	igd	3.09999e-08	421986	0.00260325	21570912	13	ukb-b-7953	|| id:ukb-b-7953	TRUE	reported	igd	2	TRUE	7.26211e-05	30.6472
rs12348523	A	G	A	G	0.0148259	-0.0159	0.156387	0.1884	FALSE	FALSE	FALSE	finn-b-DM_RETINOPATHY_EXMORE	9	34711635	0.0168	190594	0.3452	Diabetic retinopathy (more controls excluded) || id:finn-b-DM_RETINOPATHY_EXMORE	Diabetic retinopathy (more controls excluded)	Diabetic retinopathy (more controls excluded) || ||	TRUE	igd	5.90065e-11	421986	0.00226513	34711635	9	ukb-b-7953	|| id:ukb-b-7953	TRUE	reported	igd	2	TRUE	0.000101511	42.8404
rs12385976	C	T	C	T	-0.0329018	0.0176	0.043977	0.0263	FALSE	FALSE	FALSE	finn-b-DM_RETINOPATHY_EXMORE	15	89404092	0.041	190594	0.667799	Diabetic retinopathy (more controls excluded) || id:finn-b-DM_RETINOPATHY_EXMORE	Diabetic retinopathy (more controls excluded)	Diabetic retinopathy (more controls excluded) || ||	TRUE	igd	3.19963e-16	421986	0.0040288	89404092	15	ukb-b-7953	|| id:ukb-b-7953	TRUE	reported	igd	2	TRUE	0.000158023	66.6939
rs12402966	A	G	A	G	0.0202071	0.0181	0.213339	0.207	FALSE	FALSE	FALSE	finn-b-DM_RETINOPATHY_EXMORE	1	172203894	0.0163	190594	0.2643	Diabetic retinopathy (more controls excluded) || id:finn-b-DM_RETINOPATHY_EXMORE	Diabetic retinopathy (more controls excluded)	Diabetic retinopathy (more controls excluded) || ||	TRUE	igd	5.00035e-24	421986	0.00199879	172203894	1	ukb-b-7953	|| id:ukb-b-7953	TRUE	reported	igd	2	TRUE	0.000242142	102.205
rs12407259	C	G	C	G	0.0159188	0.0056	0.091572	0.1049	FALSE	TRUE	FALSE	finn-b-DM_RETINOPATHY_EXMORE	1	208013662	0.0215	190594	0.7931	Diabetic retinopathy (more controls excluded) || id:finn-b-DM_RETINOPATHY_EXMORE	Diabetic retinopathy (more controls excluded)	Diabetic retinopathy (more controls excluded) || ||	TRUE	igd	2.80001e-08	421986	0.0028656	208013662	1	ukb-b-7953	|| id:ukb-b-7953	TRUE	reported	igd	2	TRUE	7.3124e-05	30.8594
rs12430764	A	G	A	G	-0.0100933	-0.0043	0.512974	0.4484	FALSE	FALSE	FALSE	finn-b-DM_RETINOPATHY_EXMORE	13	93896935	0.0132	190594	0.7472	Diabetic retinopathy (more controls excluded) || id:finn-b-DM_RETINOPATHY_EXMORE	Diabetic retinopathy (more controls excluded)	Diabetic retinopathy (more controls excluded) || ||	TRUE	igd	8.10009e-10	421986	0.00164288	93896935	13	ukb-b-7953	|| id:ukb-b-7953	TRUE	reported	igd	2	TRUE	8.94371e-05	37.7444
rs12438864	C	T	C	T	-0.010298	0.0084	0.767895	0.8597	FALSE	FALSE	FALSE	finn-b-DM_RETINOPATHY_EXMORE	15	73095668	0.0189	190594	0.655901	Diabetic retinopathy (more controls excluded) || id:finn-b-DM_RETINOPATHY_EXMORE	Diabetic retinopathy (more controls excluded)	Diabetic retinopathy (more controls excluded) || ||	TRUE	igd	1.29999e-07	421986	0.0019533	73095668	15	ukb-b-7953	|| id:ukb-b-7953	TRUE	reported	igd	2	TRUE	6.5863e-05	27.7949
rs12452590	G	T	G	T	0.0110851	-0.0084	0.361692	0.4275	FALSE	FALSE	FALSE	finn-b-DM_RETINOPATHY_EXMORE	17	60720058	0.0133	190594	0.527	Diabetic retinopathy (more controls excluded) || id:finn-b-DM_RETINOPATHY_EXMORE	Diabetic retinopathy (more controls excluded)	Diabetic retinopathy (more controls excluded) || ||	TRUE	igd	1.40001e-10	421986	0.00172892	60720058	17	ukb-b-7953	|| id:ukb-b-7953	TRUE	reported	igd	2	TRUE	9.74068e-05	41.1081
rs12485499	T	C	T	C	-0.00948497	-0.0105	0.288867	0.3451	FALSE	FALSE	FALSE	finn-b-DM_RETINOPATHY_EXMORE	3	126699890	0.0139	190594	0.4529	Diabetic retinopathy (more controls excluded) || id:finn-b-DM_RETINOPATHY_EXMORE	Diabetic retinopathy (more controls excluded)	Diabetic retinopathy (more controls excluded) || ||	TRUE	igd	2.99999e-07	421986	0.00185066	126699890	3	ukb-b-7953	|| id:ukb-b-7953	TRUE	reported	igd	2	TRUE	6.22434e-05	26.2674
rs12486605	C	T	C	T	0.00910894	0.0002	0.428162	0.4554	FALSE	FALSE	FALSE	finn-b-DM_RETINOPATHY_EXMORE	3	57706503	0.0132	190594	0.9885	Diabetic retinopathy (more controls excluded) || id:finn-b-DM_RETINOPATHY_EXMORE	Diabetic retinopathy (more controls excluded)	Diabetic retinopathy (more controls excluded) || ||	TRUE	igd	4e-08	421986	0.00165849	57706503	3	ukb-b-7953	|| id:ukb-b-7953	TRUE	reported	igd	2	TRUE	7.14794e-05	30.1653
rs1250535	G	C	G	C	-0.0117947	0.0044	0.675489	0.7229	FALSE	TRUE	FALSE	finn-b-DM_RETINOPATHY_EXMORE	10	81016112	0.0148	190594	0.765701	Diabetic retinopathy (more controls excluded) || id:finn-b-DM_RETINOPATHY_EXMORE	Diabetic retinopathy (more controls excluded)	Diabetic retinopathy (more controls excluded) || ||	TRUE	igd	2.19989e-11	421986	0.00176235	81016112	10	ukb-b-7953	|| id:ukb-b-7953	TRUE	reported	igd	2	TRUE	0.000106132	44.7907
rs12519914	T	C	T	C	0.0117227	0.002	0.154506	0.2136	FALSE	FALSE	FALSE	finn-b-DM_RETINOPATHY_EXMORE	5	133839534	0.0161	190594	0.9024	Diabetic retinopathy (more controls excluded) || id:finn-b-DM_RETINOPATHY_EXMORE	Diabetic retinopathy (more controls excluded)	Diabetic retinopathy (more controls excluded) || ||	TRUE	igd	2.90001e-07	421986	0.00228424	133839534	5	ukb-b-7953	|| id:ukb-b-7953	TRUE	reported	igd	2	TRUE	6.24089e-05	26.3372
rs12570809	G	T	G	T	0.0109403	0.0009	0.504251	0.5883	FALSE	FALSE	FALSE	finn-b-DM_RETINOPATHY_EXMORE	10	105599840	0.0134	190594	0.9457	Diabetic retinopathy (more controls excluded) || id:finn-b-DM_RETINOPATHY_EXMORE	Diabetic retinopathy (more controls excluded)	Diabetic retinopathy (more controls excluded) || ||	TRUE	igd	2.70023e-11	421986	0.00164206	105599840	10	ukb-b-7953	|| id:ukb-b-7953	TRUE	reported	igd	2	TRUE	0.000105181	44.3893
rs12571363	A	C	A	C	-0.0297543	-0.05	0.10664	0.0577	FALSE	FALSE	FALSE	finn-b-DM_RETINOPATHY_EXMORE	10	124230612	0.0282	190594	0.0764399	Diabetic retinopathy (more controls excluded) || id:finn-b-DM_RETINOPATHY_EXMORE	Diabetic retinopathy (more controls excluded)	Diabetic retinopathy (more controls excluded) || ||	TRUE	igd	5.40008e-29	421986	0.00266251	124230612	10	ukb-b-7953	|| id:ukb-b-7953	TRUE	reported	igd	2	TRUE	0.000295863	124.886
rs12614240	T	C	T	C	-0.0156274	0.0102	0.433883	0.4432	FALSE	FALSE	FALSE	finn-b-DM_RETINOPATHY_EXMORE	2	199753674	0.0132	190594	0.4386	Diabetic retinopathy (more controls excluded) || id:finn-b-DM_RETINOPATHY_EXMORE	Diabetic retinopathy (more controls excluded)	Diabetic retinopathy (more controls excluded) || ||	TRUE	igd	3.90032e-21	421986	0.00165606	199753674	2	ukb-b-7953	|| id:ukb-b-7953	TRUE	reported	igd	2	TRUE	0.000210975	89.047
rs12641030	G	A	G	A	-0.0110493	-0.0003	0.467529	0.4425	FALSE	FALSE	FALSE	finn-b-DM_RETINOPATHY_EXMORE	4	57803505	0.0132	190594	0.9805	Diabetic retinopathy (more controls excluded) || id:finn-b-DM_RETINOPATHY_EXMORE	Diabetic retinopathy (more controls excluded)	Diabetic retinopathy (more controls excluded) || ||	TRUE	igd	1.80011e-11	421986	0.00164454	57803505	4	ukb-b-7953	|| id:ukb-b-7953	TRUE	reported	igd	2	TRUE	0.000106964	45.1418
rs12684650	T	C	T	C	-0.0207794	0.0001	0.316579	0.3234	FALSE	FALSE	FALSE	finn-b-DM_RETINOPATHY_EXMORE	9	139110654	0.014	190594	0.9918	Diabetic retinopathy (more controls excluded) || id:finn-b-DM_RETINOPATHY_EXMORE	Diabetic retinopathy (more controls excluded)	Diabetic retinopathy (more controls excluded) || ||	TRUE	igd	5.50047e-32	421986	0.00176534	139110654	9	ukb-b-7953	|| id:ukb-b-7953	TRUE	reported	igd	2	TRUE	0.000328223	138.55
rs12713685	C	T	C	T	-0.0110318	0.0022	0.374424	0.4731	FALSE	FALSE	FALSE	finn-b-DM_RETINOPATHY_EXMORE	2	70223101	0.0132	190594	0.8648	Diabetic retinopathy (more controls excluded) || id:finn-b-DM_RETINOPATHY_EXMORE	Diabetic retinopathy (more controls excluded)	Diabetic retinopathy (more controls excluded) || ||	TRUE	igd	7.39946e-11	421986	0.00169411	70223101	2	ukb-b-7953	|| id:ukb-b-7953	TRUE	reported	igd	2	TRUE	0.000100477	42.4041
rs12790261	A	C	A	C	-0.0447471	0.0241	0.082405	0.05208	FALSE	FALSE	FALSE	finn-b-DM_RETINOPATHY_EXMORE	11	66988048	0.0298	190594	0.4182	Diabetic retinopathy (more controls excluded) || id:finn-b-DM_RETINOPATHY_EXMORE	Diabetic retinopathy (more controls excluded)	Diabetic retinopathy (more controls excluded) || ||	TRUE	igd	1.29987e-50	421986	0.00299096	66988048	11	ukb-b-7953	|| id:ukb-b-7953	TRUE	reported	igd	2	TRUE	0.000530127	223.824
rs12908947	G	A	G	A	-0.00942278	-0.0311	0.724177	0.6119	FALSE	FALSE	FALSE	finn-b-DM_RETINOPATHY_EXMORE	15	89385632	0.0135	190594	0.02088	Diabetic retinopathy (more controls excluded) || id:finn-b-DM_RETINOPATHY_EXMORE	Diabetic retinopathy (more controls excluded)	Diabetic retinopathy (more controls excluded) || ||	TRUE	igd	3.09999e-07	421986	0.00184078	89385632	15	ukb-b-7953	|| id:ukb-b-7953	TRUE	reported	igd	2	TRUE	6.20911e-05	26.2031
rs12985660	C	T	C	T	-0.0103226	0.0237	0.475562	0.441	FALSE	FALSE	FALSE	finn-b-DM_RETINOPATHY_EXMORE	19	46121020	0.0133	190594	0.0740901	Diabetic retinopathy (more controls excluded) || id:finn-b-DM_RETINOPATHY_EXMORE	Diabetic retinopathy (more controls excluded)	Diabetic retinopathy (more controls excluded) || ||	TRUE	igd	4.09996e-10	421986	0.00165161	46121020	19	ukb-b-7953	|| id:ukb-b-7953	TRUE	reported	igd	2	TRUE	9.25603e-05	39.0626
rs1299113	A	G	A	G	0.0102322	-0.0199	0.5241	0.5441	FALSE	FALSE	FALSE	finn-b-DM_RETINOPATHY_EXMORE	18	196465	0.0132	190594	0.133	Diabetic retinopathy (more controls excluded) || id:finn-b-DM_RETINOPATHY_EXMORE	Diabetic retinopathy (more controls excluded)	Diabetic retinopathy (more controls excluded) || ||	TRUE	igd	5.60003e-10	421986	0.00165011	196465	18	ukb-b-7953	|| id:ukb-b-7953	TRUE	reported	igd	2	TRUE	9.11118e-05	38.4512
rs13023718	G	A	G	A	0.0100463	-0.0089	0.66664	0.6677	FALSE	FALSE	FALSE	finn-b-DM_RETINOPATHY_EXMORE	2	173612	0.0139	190594	0.5217	Diabetic retinopathy (more controls excluded) || id:finn-b-DM_RETINOPATHY_EXMORE	Diabetic retinopathy (more controls excluded)	Diabetic retinopathy (more controls excluded) || ||	TRUE	igd	8.50002e-09	421986	0.00174447	173612	2	ukb-b-7953	|| id:ukb-b-7953	TRUE	reported	igd	2	TRUE	7.85874e-05	33.1652
rs13108218	G	A	G	A	0.0148225	0.0036	0.614862	0.6775	FALSE	FALSE	FALSE	finn-b-DM_RETINOPATHY_EXMORE	4	3443931	0.0141	190594	0.8012	Diabetic retinopathy (more controls excluded) || id:finn-b-DM_RETINOPATHY_EXMORE	Diabetic retinopathy (more controls excluded)	Diabetic retinopathy (more controls excluded) || ||	TRUE	igd	2.60016e-18	421986	0.00169865	3443931	4	ukb-b-7953	|| id:ukb-b-7953	TRUE	reported	igd	2	TRUE	0.000180409	76.1435
rs13112742	A	G	A	G	-0.0126802	-0.0154	0.170661	0.1354	FALSE	FALSE	FALSE	finn-b-DM_RETINOPATHY_EXMORE	4	124888059	0.0192	190594	0.423	Diabetic retinopathy (more controls excluded) || id:finn-b-DM_RETINOPATHY_EXMORE	Diabetic retinopathy (more controls excluded)	Diabetic retinopathy (more controls excluded) || ||	TRUE	igd	6.29999e-09	421986	0.00218292	124888059	4	ukb-b-7953	|| id:ukb-b-7953	TRUE	reported	igd	2	TRUE	7.99547e-05	33.7423
rs13156484	A	G	A	G	-0.0142036	-0.0004	0.472145	0.5125	FALSE	FALSE	FALSE	finn-b-DM_RETINOPATHY_EXMORE	5	122653399	0.0132	190594	0.9759	Diabetic retinopathy (more controls excluded) || id:finn-b-DM_RETINOPATHY_EXMORE	Diabetic retinopathy (more controls excluded)	Diabetic retinopathy (more controls excluded) || ||	TRUE	igd	1.20005e-17	421986	0.00166004	122653399	5	ukb-b-7953	|| id:ukb-b-7953	TRUE	reported	igd	2	TRUE	0.000173455	73.2079
rs13229167	A	G	A	G	-0.0205426	0.032	0.271146	0.2394	FALSE	FALSE	FALSE	finn-b-DM_RETINOPATHY_EXMORE	7	23591862	0.0154	190594	0.03788	Diabetic retinopathy (more controls excluded) || id:finn-b-DM_RETINOPATHY_EXMORE	Diabetic retinopathy (more controls excluded)	Diabetic retinopathy (more controls excluded) || ||	TRUE	igd	1.29987e-28	421986	0.00185147	23591862	7	ukb-b-7953	|| id:ukb-b-7953	TRUE	reported	igd	2	TRUE	0.000291644	123.105
rs13284734	C	T	C	T	-0.0354992	0.0726	0.020117	0.01577	FALSE	FALSE	FALSE	finn-b-DM_RETINOPATHY_EXMORE	9	113612759	0.0531	190594	0.1713	Diabetic retinopathy (more controls excluded) || id:finn-b-DM_RETINOPATHY_EXMORE	Diabetic retinopathy (more controls excluded)	Diabetic retinopathy (more controls excluded) || ||	TRUE	igd	2.99999e-09	421986	0.00598441	113612759	9	ukb-b-7953	|| id:ukb-b-7953	TRUE	reported	igd	2	TRUE	8.33797e-05	35.1878
rs13316	A	C	A	C	0.00904574	0.0105	0.42965	0.4743	FALSE	FALSE	FALSE	finn-b-DM_RETINOPATHY_EXMORE	14	93407301	0.0132	190594	0.4273	Diabetic retinopathy (more controls excluded) || id:finn-b-DM_RETINOPATHY_EXMORE	Diabetic retinopathy (more controls excluded)	Diabetic retinopathy (more controls excluded) || ||	TRUE	igd	8.30004e-08	421986	0.00168757	93407301	14	ukb-b-7953	|| id:ukb-b-7953	TRUE	reported	igd	2	TRUE	6.80827e-05	28.7318
rs13406834	C	A	C	A	0.0116088	0.0021	0.151571	0.1635	FALSE	FALSE	FALSE	finn-b-DM_RETINOPATHY_EXMORE	2	157802125	0.0178	190594	0.9043	Diabetic retinopathy (more controls excluded) || id:finn-b-DM_RETINOPATHY_EXMORE	Diabetic retinopathy (more controls excluded)	Diabetic retinopathy (more controls excluded) || ||	TRUE	igd	4.20001e-07	421986	0.00229501	157802125	2	ukb-b-7953	|| id:ukb-b-7953	TRUE	reported	igd	2	TRUE	6.06291e-05	25.5861
rs1344555	T	C	T	C	-0.0184191	0.0157	0.20277	0.2487	FALSE	FALSE	FALSE	finn-b-DM_RETINOPATHY_EXMORE	3	169300219	0.0153	190594	0.3027	Diabetic retinopathy (more controls excluded) || id:finn-b-DM_RETINOPATHY_EXMORE	Diabetic retinopathy (more controls excluded)	Diabetic retinopathy (more controls excluded) || ||	TRUE	igd	1.69981e-19	421986	0.00203961	169300219	3	ukb-b-7953	|| id:ukb-b-7953	TRUE	reported	igd	2	TRUE	0.000193224	81.5531
rs13723	G	A	G	A	-0.0100373	0.0112	0.491918	0.5015	FALSE	FALSE	FALSE	finn-b-DM_RETINOPATHY_EXMORE	17	27941886	0.0131	190594	0.3954	Diabetic retinopathy (more controls excluded) || id:finn-b-DM_RETINOPATHY_EXMORE	Diabetic retinopathy (more controls excluded)	Diabetic retinopathy (more controls excluded) || ||	TRUE	igd	1e-09	421986	0.00164308	27941886	17	ukb-b-7953	|| id:ukb-b-7953	TRUE	reported	igd	2	TRUE	8.8426e-05	37.3177
rs138198562	C	T	C	T	0.0208717	-0.0564	0.048489	0.03393	FALSE	FALSE	FALSE	finn-b-DM_RETINOPATHY_EXMORE	12	46429309	0.0365	190594	0.1224	Diabetic retinopathy (more controls excluded) || id:finn-b-DM_RETINOPATHY_EXMORE	Diabetic retinopathy (more controls excluded)	Diabetic retinopathy (more controls excluded) || ||	TRUE	igd	9.69996e-08	421986	0.00391373	46429309	12	ukb-b-7953	|| id:ukb-b-7953	TRUE	reported	igd	2	TRUE	6.73917e-05	28.4401
rs141829833	T	C	T	C	0.0329309	-0.0513	0.022627	0.01521	FALSE	FALSE	FALSE	finn-b-DM_RETINOPATHY_EXMORE	3	51776104	0.0536	190594	0.3385	Diabetic retinopathy (more controls excluded) || id:finn-b-DM_RETINOPATHY_EXMORE	Diabetic retinopathy (more controls excluded)	Diabetic retinopathy (more controls excluded) || ||	TRUE	igd	4.20001e-09	421986	0.00560483	51776104	3	ukb-b-7953	|| id:ukb-b-7953	TRUE	reported	igd	2	TRUE	8.17991e-05	34.5208
rs143222446	T	C	T	C	-0.0203737	0.0402	0.049821	0.04019	FALSE	FALSE	FALSE	finn-b-DM_RETINOPATHY_EXMORE	7	101043928	0.0339	190594	0.2364	Diabetic retinopathy (more controls excluded) || id:finn-b-DM_RETINOPATHY_EXMORE	Diabetic retinopathy (more controls excluded)	Diabetic retinopathy (more controls excluded) || ||	TRUE	igd	3.79997e-07	421986	0.00401352	101043928	7	ukb-b-7953	|| id:ukb-b-7953	TRUE	reported	igd	2	TRUE	6.10611e-05	25.7684
rs145183935	C	T	C	T	-0.0196256	0.0346	0.07345	0.08654	FALSE	FALSE	FALSE	finn-b-DM_RETINOPATHY_EXMORE	11	66802687	0.0234	190594	0.14	Diabetic retinopathy (more controls excluded) || id:finn-b-DM_RETINOPATHY_EXMORE	Diabetic retinopathy (more controls excluded)	Diabetic retinopathy (more controls excluded) || ||	TRUE	igd	6.1e-10	421986	0.0031714	66802687	11	ukb-b-7953	|| id:ukb-b-7953	TRUE	reported	igd	2	TRUE	9.07416e-05	38.295
rs145583731	A	G	A	G	0.018996	-0.0192	0.066524	0.07759	FALSE	FALSE	FALSE	finn-b-DM_RETINOPATHY_EXMORE	10	104526521	0.0248	190594	0.4382	Diabetic retinopathy (more controls excluded) || id:finn-b-DM_RETINOPATHY_EXMORE	Diabetic retinopathy (more controls excluded)	Diabetic retinopathy (more controls excluded) || ||	TRUE	igd	8.10009e-09	421986	0.00329456	104526521	10	ukb-b-7953	|| id:ukb-b-7953	TRUE	reported	igd	2	TRUE	7.87766e-05	33.2451
rs1458819	C	T	C	T	0.0135656	-0.0136	0.112837	0.1193	FALSE	FALSE	FALSE	finn-b-DM_RETINOPATHY_EXMORE	4	55954882	0.0204	190594	0.5056	Diabetic retinopathy (more controls excluded) || id:finn-b-DM_RETINOPATHY_EXMORE	Diabetic retinopathy (more controls excluded)	Diabetic retinopathy (more controls excluded) || ||	TRUE	igd	2.19999e-07	421986	0.00261818	55954882	4	ukb-b-7953	|| id:ukb-b-7953	TRUE	reported	igd	2	TRUE	6.36141e-05	26.8458
rs147110934	T	G	T	G	-0.0458378	-0.0733	0.024261	0.005633	FALSE	FALSE	FALSE	finn-b-DM_RETINOPATHY_EXMORE	19	55993436	0.0876	190594	0.4028	Diabetic retinopathy (more controls excluded) || id:finn-b-DM_RETINOPATHY_EXMORE	Diabetic retinopathy (more controls excluded)	Diabetic retinopathy (more controls excluded) || ||	TRUE	igd	9.09913e-18	421986	0.00533939	55993436	19	ukb-b-7953	|| id:ukb-b-7953	TRUE	reported	igd	2	TRUE	0.000174619	73.6991
rs1474419	C	T	C	T	-0.00937242	0.0081	0.577669	0.6185	FALSE	FALSE	FALSE	finn-b-DM_RETINOPATHY_EXMORE	7	6692605	0.0136	190594	0.5518	Diabetic retinopathy (more controls excluded) || id:finn-b-DM_RETINOPATHY_EXMORE	Diabetic retinopathy (more controls excluded)	Diabetic retinopathy (more controls excluded) || ||	TRUE	igd	1.79999e-08	421986	0.00166461	6692605	7	ukb-b-7953	|| id:ukb-b-7953	TRUE	reported	igd	2	TRUE	7.51187e-05	31.7013
rs1474647	T	C	T	C	-0.0134877	0.0263	0.550866	0.5677	FALSE	FALSE	FALSE	finn-b-DM_RETINOPATHY_EXMORE	1	22441865	0.0133	190594	0.0473696	Diabetic retinopathy (more controls excluded) || id:finn-b-DM_RETINOPATHY_EXMORE	Diabetic retinopathy (more controls excluded)	Diabetic retinopathy (more controls excluded) || ||	TRUE	igd	2.60016e-16	421986	0.0016468	22441865	1	ukb-b-7953	|| id:ukb-b-7953	TRUE	reported	igd	2	TRUE	0.000158938	67.0798
rs1477253	C	T	C	T	0.00850704	-0.0117	0.619397	0.6462	FALSE	FALSE	FALSE	finn-b-DM_RETINOPATHY_EXMORE	2	15910457	0.0138	190594	0.3953	Diabetic retinopathy (more controls excluded) || id:finn-b-DM_RETINOPATHY_EXMORE	Diabetic retinopathy (more controls excluded)	Diabetic retinopathy (more controls excluded) || ||	TRUE	igd	4.70002e-07	421986	0.00168863	15910457	2	ukb-b-7953	|| id:ukb-b-7953	TRUE	reported	igd	2	TRUE	6.01401e-05	25.3797
rs148860918	A	G	A	G	-0.0173028	-0.0182	0.070012	0.0749	FALSE	FALSE	FALSE	finn-b-DM_RETINOPATHY_EXMORE	3	149372838	0.025	190594	0.4654	Diabetic retinopathy (more controls excluded) || id:finn-b-DM_RETINOPATHY_EXMORE	Diabetic retinopathy (more controls excluded)	Diabetic retinopathy (more controls excluded) || ||	TRUE	igd	7.39997e-08	421986	0.00321473	149372838	3	ukb-b-7953	|| id:ukb-b-7953	TRUE	reported	igd	2	TRUE	6.86461e-05	28.9695
rs1490384	T	C	T	C	0.0246328	0.0439	0.500495	0.476	FALSE	FALSE	FALSE	finn-b-DM_RETINOPATHY_EXMORE	6	126851160	0.0131	190594	0.000849005	Diabetic retinopathy (more controls excluded) || id:finn-b-DM_RETINOPATHY_EXMORE	Diabetic retinopathy (more controls excluded)	Diabetic retinopathy (more controls excluded) || ||	TRUE	igd	5.19996e-51	421986	0.00163964	126851160	6	ukb-b-7953	|| id:ukb-b-7953	TRUE	reported	igd	2	TRUE	0.000534565	225.698
rs149542	A	G	A	G	-0.0114549	0.0142	0.375642	0.3136	FALSE	FALSE	FALSE	finn-b-DM_RETINOPATHY_EXMORE	5	53461696	0.0142	190594	0.3166	Diabetic retinopathy (more controls excluded) || id:finn-b-DM_RETINOPATHY_EXMORE	Diabetic retinopathy (more controls excluded)	Diabetic retinopathy (more controls excluded) || ||	TRUE	igd	1.50003e-11	421986	0.00169827	53461696	5	ukb-b-7953	|| id:ukb-b-7953	TRUE	reported	igd	2	TRUE	0.000107801	45.4954
rs150032562	A	C	A	C	0.0262551	-0.0191	0.049667	0.02761	FALSE	FALSE	FALSE	finn-b-DM_RETINOPATHY_EXMORE	17	43117615	0.0404	190594	0.636099	Diabetic retinopathy (more controls excluded) || id:finn-b-DM_RETINOPATHY_EXMORE	Diabetic retinopathy (more controls excluded)	Diabetic retinopathy (more controls excluded) || ||	TRUE	igd	4.10015e-12	421986	0.00378634	43117615	17	ukb-b-7953	|| id:ukb-b-7953	TRUE	reported	igd	2	TRUE	0.000113931	48.0824
rs1516890	A	G	A	G	-0.0114366	-0.0037	0.469749	0.4473	FALSE	FALSE	FALSE	finn-b-DM_RETINOPATHY_EXMORE	9	108989399	0.0132	190594	0.781801	Diabetic retinopathy (more controls excluded) || id:finn-b-DM_RETINOPATHY_EXMORE	Diabetic retinopathy (more controls excluded)	Diabetic retinopathy (more controls excluded) || ||	TRUE	igd	4.79954e-12	421986	0.00165471	108989399	9	ukb-b-7953	|| id:ukb-b-7953	TRUE	reported	igd	2	TRUE	0.000113189	47.7692
rs1543748	C	T	C	T	-0.00837203	0.0092	0.526761	0.4499	FALSE	FALSE	FALSE	finn-b-DM_RETINOPATHY_EXMORE	21	38446581	0.0132	190594	0.4879	Diabetic retinopathy (more controls excluded) || id:finn-b-DM_RETINOPATHY_EXMORE	Diabetic retinopathy (more controls excluded)	Diabetic retinopathy (more controls excluded) || ||	TRUE	igd	3.89996e-07	421986	0.00164981	38446581	21	ukb-b-7953	|| id:ukb-b-7953	TRUE	reported	igd	2	TRUE	6.10196e-05	25.7509
rs1555211	T	C	T	C	0.014396	0.014	0.292035	0.2615	FALSE	FALSE	FALSE	finn-b-DM_RETINOPATHY_EXMORE	14	61025791	0.0149	190594	0.3492	Diabetic retinopathy (more controls excluded) || id:finn-b-DM_RETINOPATHY_EXMORE	Diabetic retinopathy (more controls excluded)	Diabetic retinopathy (more controls excluded) || ||	TRUE	igd	1.69981e-15	421986	0.00180824	61025791	14	ukb-b-7953	|| id:ukb-b-7953	TRUE	reported	igd	2	TRUE	0.000150179	63.3825
rs1566610	A	T	A	T	-0.00940268	0.0001	0.283594	0.3126	FALSE	TRUE	FALSE	finn-b-DM_RETINOPATHY_EXMORE	5	73066154	0.0142	190594	0.9939	Diabetic retinopathy (more controls excluded) || id:finn-b-DM_RETINOPATHY_EXMORE	Diabetic retinopathy (more controls excluded)	Diabetic retinopathy (more controls excluded) || ||	TRUE	igd	2.59998e-07	421986	0.00182451	73066154	5	ukb-b-7953	|| id:ukb-b-7953	TRUE	reported	igd	2	TRUE	6.2934e-05	26.5588
rs157595	G	A	G	A	0.0116135	-0.008	0.616263	0.6907	FALSE	FALSE	FALSE	finn-b-DM_RETINOPATHY_EXMORE	19	45425460	0.0144	190594	0.5782	Diabetic retinopathy (more controls excluded) || id:finn-b-DM_RETINOPATHY_EXMORE	Diabetic retinopathy (more controls excluded)	Diabetic retinopathy (more controls excluded) || ||	TRUE	igd	1.9002e-11	421986	0.00173044	45425460	19	ukb-b-7953	|| id:ukb-b-7953	TRUE	reported	igd	2	TRUE	0.000106726	45.0413
rs1608592	A	G	A	G	-0.018905	0.0112	0.261845	0.2022	FALSE	FALSE	FALSE	finn-b-DM_RETINOPATHY_EXMORE	3	98881970	0.0164	190594	0.4924	Diabetic retinopathy (more controls excluded) || id:finn-b-DM_RETINOPATHY_EXMORE	Diabetic retinopathy (more controls excluded)	Diabetic retinopathy (more controls excluded) || ||	TRUE	igd	6.29941e-24	421986	0.00187413	98881970	3	ukb-b-7953	|| id:ukb-b-7953	TRUE	reported	igd	2	TRUE	0.000241074	101.754
rs1637746	A	G	A	G	-0.0110712	0.0307	0.226569	0.1687	FALSE	FALSE	FALSE	finn-b-DM_RETINOPATHY_EXMORE	7	2233871	0.0175	190594	0.0799797	Diabetic retinopathy (more controls excluded) || id:finn-b-DM_RETINOPATHY_EXMORE	Diabetic retinopathy (more controls excluded)	Diabetic retinopathy (more controls excluded) || ||	TRUE	igd	1.79999e-08	421986	0.00196778	2233871	7	ukb-b-7953	|| id:ukb-b-7953	TRUE	reported	igd	2	TRUE	7.50077e-05	31.6544
rs1656373	T	C	T	C	-0.0172006	0.02	0.55742	0.5382	FALSE	FALSE	FALSE	finn-b-DM_RETINOPATHY_EXMORE	3	158273521	0.0132	190594	0.128	Diabetic retinopathy (more controls excluded) || id:finn-b-DM_RETINOPATHY_EXMORE	Diabetic retinopathy (more controls excluded)	Diabetic retinopathy (more controls excluded) || ||	TRUE	igd	2.29985e-25	421986	0.00165265	158273521	3	ukb-b-7953	|| id:ukb-b-7953	TRUE	reported	igd	2	TRUE	0.000256635	108.324
rs1668091	C	T	C	T	0.0124279	-0.0019	0.31711	0.338	FALSE	FALSE	FALSE	finn-b-DM_RETINOPATHY_EXMORE	18	22290711	0.0139	190594	0.8912	Diabetic retinopathy (more controls excluded) || id:finn-b-DM_RETINOPATHY_EXMORE	Diabetic retinopathy (more controls excluded)	Diabetic retinopathy (more controls excluded) || ||	TRUE	igd	2.60016e-12	421986	0.00177541	22290711	18	ukb-b-7953	|| id:ukb-b-7953	TRUE	reported	igd	2	TRUE	0.000116105	49
rs1679178	T	C	T	C	0.0119952	-0.0095	0.845974	0.8738	FALSE	FALSE	FALSE	finn-b-DM_RETINOPATHY_EXMORE	3	138156276	0.0199	190594	0.633	Diabetic retinopathy (more controls excluded) || id:finn-b-DM_RETINOPATHY_EXMORE	Diabetic retinopathy (more controls excluded)	Diabetic retinopathy (more controls excluded) || ||	TRUE	igd	1.7e-07	421986	0.00229436	138156276	3	ukb-b-7953	|| id:ukb-b-7953	TRUE	reported	igd	2	TRUE	6.47688e-05	27.3332
rs1679971	G	A	G	A	0.0106821	-0.019	0.196272	0.2412	FALSE	FALSE	FALSE	finn-b-DM_RETINOPATHY_EXMORE	1	53589801	0.0154	190594	0.2187	Diabetic retinopathy (more controls excluded) || id:finn-b-DM_RETINOPATHY_EXMORE	Diabetic retinopathy (more controls excluded)	Diabetic retinopathy (more controls excluded) || ||	TRUE	igd	2.5e-07	421986	0.00207025	53589801	1	ukb-b-7953	|| id:ukb-b-7953	TRUE	reported	igd	2	TRUE	6.30873e-05	26.6235
rs16868993	C	G	C	G	-0.012223	0.026	0.156387	0.1383	FALSE	TRUE	FALSE	finn-b-DM_RETINOPATHY_EXMORE	6	43150302	0.019	190594	0.1706	Diabetic retinopathy (more controls excluded) || id:finn-b-DM_RETINOPATHY_EXMORE	Diabetic retinopathy (more controls excluded)	Diabetic retinopathy (more controls excluded) || ||	TRUE	igd	6.90001e-08	421986	0.00226575	43150302	6	ukb-b-7953	|| id:ukb-b-7953	TRUE	reported	igd	2	TRUE	6.8961e-05	29.1025
rs17197170	G	A	G	A	0.012524	-0.0033	0.169899	0.1481	FALSE	FALSE	FALSE	finn-b-DM_RETINOPATHY_EXMORE	14	21977962	0.0187	190594	0.8618	Diabetic retinopathy (more controls excluded) || id:finn-b-DM_RETINOPATHY_EXMORE	Diabetic retinopathy (more controls excluded)	Diabetic retinopathy (more controls excluded) || ||	TRUE	igd	1.5e-08	421986	0.00221253	21977962	14	ukb-b-7953	|| id:ukb-b-7953	TRUE	reported	igd	2	TRUE	7.59236e-05	32.041
rs17387279	G	T	G	T	-0.0143769	0.0091	0.181103	0.09607	FALSE	FALSE	FALSE	finn-b-DM_RETINOPATHY_EXMORE	8	69570332	0.0223	190594	0.6824	Diabetic retinopathy (more controls excluded) || id:finn-b-DM_RETINOPATHY_EXMORE	Diabetic retinopathy (more controls excluded)	Diabetic retinopathy (more controls excluded) || ||	TRUE	igd	1.9002e-11	421986	0.0021417	69570332	8	ukb-b-7953	|| id:ukb-b-7953	TRUE	reported	igd	2	TRUE	0.000106775	45.0621
rs17400325	C	T	C	T	0.0337427	0.0179	0.041599	0.02066	FALSE	FALSE	FALSE	finn-b-DM_RETINOPATHY_EXMORE	2	178565913	0.0464	190594	0.6996	Diabetic retinopathy (more controls excluded) || id:finn-b-DM_RETINOPATHY_EXMORE	Diabetic retinopathy (more controls excluded)	Diabetic retinopathy (more controls excluded) || ||	TRUE	igd	1.9002e-16	421986	0.0041016	178565913	2	ukb-b-7953	|| id:ukb-b-7953	TRUE	reported	igd	2	TRUE	0.000160356	67.6785
rs1818116	G	A	G	A	-0.00974805	0.0012	0.381268	0.3837	FALSE	FALSE	FALSE	finn-b-DM_RETINOPATHY_EXMORE	5	32841934	0.0135	190594	0.9269	Diabetic retinopathy (more controls excluded) || id:finn-b-DM_RETINOPATHY_EXMORE	Diabetic retinopathy (more controls excluded)	Diabetic retinopathy (more controls excluded) || ||	TRUE	igd	1.09999e-08	421986	0.00170614	32841934	5	ukb-b-7953	|| id:ukb-b-7953	TRUE	reported	igd	2	TRUE	7.73525e-05	32.6441
rs183587141	T	C	T	C	-0.0536734	-0.0274	0.016314	0.008587	FALSE	FALSE	FALSE	finn-b-DM_RETINOPATHY_EXMORE	2	227368066	0.072	190594	0.704001	Diabetic retinopathy (more controls excluded) || id:finn-b-DM_RETINOPATHY_EXMORE	Diabetic retinopathy (more controls excluded)	Diabetic retinopathy (more controls excluded) || ||	TRUE	igd	4.00037e-16	421986	0.0065946	227368066	2	ukb-b-7953	|| id:ukb-b-7953	TRUE	reported	igd	2	TRUE	0.000156955	66.2429
rs183743021	C	T	C	T	-0.036332	0.0518	0.023696	0.03062	FALSE	FALSE	FALSE	finn-b-DM_RETINOPATHY_EXMORE	2	97482001	0.0384	190594	0.1776	Diabetic retinopathy (more controls excluded) || id:finn-b-DM_RETINOPATHY_EXMORE	Diabetic retinopathy (more controls excluded)	Diabetic retinopathy (more controls excluded) || ||	TRUE	igd	4.10015e-11	421986	0.00550585	97283676	2	ukb-b-7953	|| id:ukb-b-7953	TRUE	reported	igd	2	TRUE	0.000103178	43.5439
rs1899494	A	C	A	C	-0.0097084	-0.0241	0.262108	0.2732	FALSE	FALSE	FALSE	finn-b-DM_RETINOPATHY_EXMORE	8	26398643	0.0147	190594	0.1026	Diabetic retinopathy (more controls excluded) || id:finn-b-DM_RETINOPATHY_EXMORE	Diabetic retinopathy (more controls excluded)	Diabetic retinopathy (more controls excluded) || ||	TRUE	igd	2e-07	421986	0.00186869	26398643	8	ukb-b-7953	|| id:ukb-b-7953	TRUE	reported	igd	2	TRUE	6.3958e-05	26.991
rs196052	A	T	A	T	-0.0136847	0.0056	0.381786	0.38	FALSE	TRUE	FALSE	finn-b-DM_RETINOPATHY_EXMORE	6	22057200	0.0136	190594	0.679201	Diabetic retinopathy (more controls excluded) || id:finn-b-DM_RETINOPATHY_EXMORE	Diabetic retinopathy (more controls excluded)	Diabetic retinopathy (more controls excluded) || ||	TRUE	igd	5.30029e-16	421986	0.00168854	22057200	6	ukb-b-7953	|| id:ukb-b-7953	TRUE	reported	igd	2	TRUE	0.000155626	65.6819
rs1964519	A	G	A	G	0.00867984	-0.0004	0.387818	0.3925	FALSE	FALSE	FALSE	finn-b-DM_RETINOPATHY_EXMORE	4	119988841	0.0135	190594	0.9774	Diabetic retinopathy (more controls excluded) || id:finn-b-DM_RETINOPATHY_EXMORE	Diabetic retinopathy (more controls excluded)	Diabetic retinopathy (more controls excluded) || ||	TRUE	igd	2.69998e-07	421986	0.00168737	119988841	4	ukb-b-7953	|| id:ukb-b-7953	TRUE	reported	igd	2	TRUE	6.27014e-05	26.4607
rs1966265	A	G	A	G	0.0152999	-0.0067	0.245129	0.2202	FALSE	FALSE	FALSE	finn-b-DM_RETINOPATHY_EXMORE	5	176516631	0.0159	190594	0.675499	Diabetic retinopathy (more controls excluded) || id:finn-b-DM_RETINOPATHY_EXMORE	Diabetic retinopathy (more controls excluded)	Diabetic retinopathy (more controls excluded) || ||	TRUE	igd	9.60064e-16	421986	0.00190502	176516631	5	ukb-b-7953	|| id:ukb-b-7953	TRUE	reported	igd	2	TRUE	0.000152832	64.5024
rs1983753	A	G	A	G	0.0155112	0.0311	0.851273	0.9229	FALSE	FALSE	FALSE	finn-b-DM_RETINOPATHY_EXMORE	9	4160364	0.0247	190594	0.2067	Diabetic retinopathy (more controls excluded) || id:finn-b-DM_RETINOPATHY_EXMORE	Diabetic retinopathy (more controls excluded)	Diabetic retinopathy (more controls excluded) || ||	TRUE	igd	2.29985e-11	421986	0.00231937	4160364	9	ukb-b-7953	|| id:ukb-b-7953	TRUE	reported	igd	2	TRUE	0.000105976	44.7248
rs1984246	A	C	A	C	0.0128671	-0.0023	0.42304	0.4674	FALSE	FALSE	FALSE	finn-b-DM_RETINOPATHY_EXMORE	9	15898553	0.0132	190594	0.8594	Diabetic retinopathy (more controls excluded) || id:finn-b-DM_RETINOPATHY_EXMORE	Diabetic retinopathy (more controls excluded)	Diabetic retinopathy (more controls excluded) || ||	TRUE	igd	9.70063e-15	421986	0.00166162	15898553	9	ukb-b-7953	|| id:ukb-b-7953	TRUE	reported	igd	2	TRUE	0.000142082	59.9647
rs2005172	C	A	C	A	0.0219024	0.0048	0.64023	0.5852	FALSE	FALSE	FALSE	finn-b-DM_RETINOPATHY_EXMORE	17	61996255	0.0134	190594	0.7183	Diabetic retinopathy (more controls excluded) || id:finn-b-DM_RETINOPATHY_EXMORE	Diabetic retinopathy (more controls excluded)	Diabetic retinopathy (more controls excluded) || ||	TRUE	igd	1.20005e-36	421986	0.0017318	61996255	17	ukb-b-7953	|| id:ukb-b-7953	TRUE	reported	igd	2	TRUE	0.000378901	159.951
rs2007530	T	C	T	C	0.0202027	-0.0065	0.173998	0.1628	FALSE	FALSE	FALSE	finn-b-DM_RETINOPATHY_EXMORE	17	62764047	0.0178	190594	0.7157	Diabetic retinopathy (more controls excluded) || id:finn-b-DM_RETINOPATHY_EXMORE	Diabetic retinopathy (more controls excluded)	Diabetic retinopathy (more controls excluded) || ||	TRUE	igd	1.39991e-20	421986	0.00217301	62764047	17	ukb-b-7953	|| id:ukb-b-7953	TRUE	reported	igd	2	TRUE	0.00020479	86.4357
rs2039092	T	G	T	G	-0.0136207	-0.0143	0.142069	0.1391	FALSE	FALSE	FALSE	finn-b-DM_RETINOPATHY_EXMORE	13	115010330	0.019	190594	0.451	Diabetic retinopathy (more controls excluded) || id:finn-b-DM_RETINOPATHY_EXMORE	Diabetic retinopathy (more controls excluded)	Diabetic retinopathy (more controls excluded) || ||	TRUE	igd	1e-08	421986	0.00237872	115010330	13	ukb-b-7953	|| id:ukb-b-7953	TRUE	reported	igd	2	TRUE	7.76927e-05	32.7876
rs2058780	T	C	T	C	-0.00993703	-0.0021	0.609391	0.5769	FALSE	FALSE	FALSE	finn-b-DM_RETINOPATHY_EXMORE	12	107384596	0.0133	190594	0.8725	Diabetic retinopathy (more controls excluded) || id:finn-b-DM_RETINOPATHY_EXMORE	Diabetic retinopathy (more controls excluded)	Diabetic retinopathy (more controls excluded) || ||	TRUE	igd	3.69999e-09	421986	0.00168463	107384596	12	ukb-b-7953	|| id:ukb-b-7953	TRUE	reported	igd	2	TRUE	8.24461e-05	34.7938
rs2118022	C	T	C	T	-0.0114524	0.0042	0.360318	0.2438	FALSE	FALSE	FALSE	finn-b-DM_RETINOPATHY_EXMORE	11	89316133	0.0153	190594	0.7862	Diabetic retinopathy (more controls excluded) || id:finn-b-DM_RETINOPATHY_EXMORE	Diabetic retinopathy (more controls excluded)	Diabetic retinopathy (more controls excluded) || ||	TRUE	igd	2.49977e-11	421986	0.00171628	89316133	11	ukb-b-7953	|| id:ukb-b-7953	TRUE	reported	igd	2	TRUE	0.000105505	44.5261
rs2131354	A	G	A	G	0.0230512	-0.0092	0.526265	0.5262	FALSE	FALSE	FALSE	finn-b-DM_RETINOPATHY_EXMORE	4	145599908	0.0132	190594	0.4865	Diabetic retinopathy (more controls excluded) || id:finn-b-DM_RETINOPATHY_EXMORE	Diabetic retinopathy (more controls excluded)	Diabetic retinopathy (more controls excluded) || ||	TRUE	igd	1.50003e-44	421986	0.00164614	145599908	4	ukb-b-7953	|| id:ukb-b-7953	TRUE	reported	igd	2	TRUE	0.000464466	196.088
rs2165241	C	T	C	T	0.0196955	-0.0051	0.508667	0.5232	FALSE	FALSE	FALSE	finn-b-DM_RETINOPATHY_EXMORE	15	74222202	0.0131	190594	0.6984	Diabetic retinopathy (more controls excluded) || id:finn-b-DM_RETINOPATHY_EXMORE	Diabetic retinopathy (more controls excluded)	Diabetic retinopathy (more controls excluded) || ||	TRUE	igd	4.70002e-33	421986	0.00164442	74222202	15	ukb-b-7953	|| id:ukb-b-7953	TRUE	reported	igd	2	TRUE	0.000339831	143.452
rs2168704	A	G	A	G	0.0106636	-0.0211	0.561551	0.6688	FALSE	FALSE	FALSE	finn-b-DM_RETINOPATHY_EXMORE	2	219142492	0.014	190594	0.1319	Diabetic retinopathy (more controls excluded) || id:finn-b-DM_RETINOPATHY_EXMORE	Diabetic retinopathy (more controls excluded)	Diabetic retinopathy (more controls excluded) || ||	TRUE	igd	1.09999e-10	421986	0.001652	219142492	2	ukb-b-7953	|| id:ukb-b-7953	TRUE	reported	igd	2	TRUE	9.87294e-05	41.6664
rs2181246	A	T	A	T	-0.0105367	0.0192	0.315032	0.3489	FALSE	TRUE	FALSE	finn-b-DM_RETINOPATHY_EXMORE	6	76543318	0.0138	190594	0.1637	Diabetic retinopathy (more controls excluded) || id:finn-b-DM_RETINOPATHY_EXMORE	Diabetic retinopathy (more controls excluded)	Diabetic retinopathy (more controls excluded) || ||	TRUE	igd	2.5e-09	421986	0.00176834	76543318	6	ukb-b-7953	|| id:ukb-b-7953	TRUE	reported	igd	2	TRUE	8.41285e-05	35.5039
rs2186288	A	G	A	G	-0.0111102	-0.0162	0.369909	0.2876	FALSE	FALSE	FALSE	finn-b-DM_RETINOPATHY_EXMORE	21	36069867	0.0145	190594	0.2639	Diabetic retinopathy (more controls excluded) || id:finn-b-DM_RETINOPATHY_EXMORE	Diabetic retinopathy (more controls excluded)	Diabetic retinopathy (more controls excluded) || ||	TRUE	igd	7.10068e-11	421986	0.00170446	36069867	21	ukb-b-7953	|| id:ukb-b-7953	TRUE	reported	igd	2	TRUE	0.000100677	42.4882
rs2194411	A	G	A	G	0.0278083	-0.0194	0.128337	0.1378	FALSE	FALSE	FALSE	finn-b-DM_RETINOPATHY_EXMORE	3	185548663	0.0191	190594	0.3096	Diabetic retinopathy (more controls excluded) || id:finn-b-DM_RETINOPATHY_EXMORE	Diabetic retinopathy (more controls excluded)	Diabetic retinopathy (more controls excluded) || ||	TRUE	igd	4.19952e-29	421986	0.00248353	185548663	3	ukb-b-7953	|| id:ukb-b-7953	TRUE	reported	igd	2	TRUE	0.000297018	125.374
rs2219320	C	T	C	T	-0.015474	0	0.253726	0.2052	FALSE	FALSE	FALSE	finn-b-DM_RETINOPATHY_EXMORE	1	26803430	0.0162	190594	1	Diabetic retinopathy (more controls excluded) || id:finn-b-DM_RETINOPATHY_EXMORE	Diabetic retinopathy (more controls excluded)	Diabetic retinopathy (more controls excluded) || ||	TRUE	igd	1.9002e-16	421986	0.00188065	26803430	1	ukb-b-7953	|| id:ukb-b-7953	TRUE	reported	igd	2	TRUE	0.000160406	67.6998
rs2245995	G	A	G	A	0.0125711	0.0085	0.863504	0.8587	FALSE	FALSE	FALSE	finn-b-DM_RETINOPATHY_EXMORE	10	52749163	0.0188	190594	0.6503	Diabetic retinopathy (more controls excluded) || id:finn-b-DM_RETINOPATHY_EXMORE	Diabetic retinopathy (more controls excluded)	Diabetic retinopathy (more controls excluded) || ||	TRUE	igd	1.5e-07	421986	0.0023908	52749163	10	ukb-b-7953	|| id:ukb-b-7953	TRUE	reported	igd	2	TRUE	6.55139e-05	27.6476
rs2273101	T	C	T	C	0.021089	-0.019	0.245563	0.2234	FALSE	FALSE	FALSE	finn-b-DM_RETINOPATHY_EXMORE	20	47538333	0.0157	190594	0.2269	Diabetic retinopathy (more controls excluded) || id:finn-b-DM_RETINOPATHY_EXMORE	Diabetic retinopathy (more controls excluded)	Diabetic retinopathy (more controls excluded) || ||	TRUE	igd	2.39994e-28	421986	0.00190985	47538333	20	ukb-b-7953	|| id:ukb-b-7953	TRUE	reported	igd	2	TRUE	0.000288862	121.93
rs2286325	C	G	C	G	0.0204239	-0.0018	0.081106	0.1279	FALSE	TRUE	FALSE	finn-b-DM_RETINOPATHY_EXMORE	2	242054403	0.0198	190594	0.9257	Diabetic retinopathy (more controls excluded) || id:finn-b-DM_RETINOPATHY_EXMORE	Diabetic retinopathy (more controls excluded)	Diabetic retinopathy (more controls excluded) || ||	TRUE	igd	1e-11	421986	0.00300144	242053599	2	ukb-b-7953	|| id:ukb-b-7953	TRUE	reported	igd	2	TRUE	0.000109717	46.3037
rs2289308	A	G	A	G	-0.00962747	0.0056	0.342889	0.2724	FALSE	FALSE	FALSE	finn-b-DM_RETINOPATHY_EXMORE	10	79579251	0.0147	190594	0.704301	Diabetic retinopathy (more controls excluded) || id:finn-b-DM_RETINOPATHY_EXMORE	Diabetic retinopathy (more controls excluded)	Diabetic retinopathy (more controls excluded) || ||	TRUE	igd	2.69998e-08	421986	0.00173144	79579251	10	ukb-b-7953	|| id:ukb-b-7953	TRUE	reported	igd	2	TRUE	7.32621e-05	30.9177
rs2315007	C	T	C	T	-0.0146598	0.0359	0.667421	0.7393	FALSE	FALSE	FALSE	finn-b-DM_RETINOPATHY_EXMORE	20	62343845	0.0149	190594	0.0162798	Diabetic retinopathy (more controls excluded) || id:finn-b-DM_RETINOPATHY_EXMORE	Diabetic retinopathy (more controls excluded)	Diabetic retinopathy (more controls excluded) || ||	TRUE	igd	4.00037e-17	421986	0.00174235	62343845	20	ukb-b-7953	|| id:ukb-b-7953	TRUE	reported	igd	2	TRUE	0.000167731	70.7918
rs2355595	T	C	T	C	0.0096053	0.0053	0.353472	0.408	FALSE	FALSE	FALSE	finn-b-DM_RETINOPATHY_EXMORE	8	64780939	0.0133	190594	0.6937	Diabetic retinopathy (more controls excluded) || id:finn-b-DM_RETINOPATHY_EXMORE	Diabetic retinopathy (more controls excluded)	Diabetic retinopathy (more controls excluded) || ||	TRUE	igd	2.19999e-08	421986	0.00171679	64780939	8	ukb-b-7953	|| id:ukb-b-7953	TRUE	reported	igd	2	TRUE	7.41749e-05	31.303
rs238522	A	G	A	G	-0.0117089	-0.0067	0.837197	0.8118	FALSE	FALSE	FALSE	finn-b-DM_RETINOPATHY_EXMORE	12	58122565	0.0167	190594	0.6903	Diabetic retinopathy (more controls excluded) || id:finn-b-DM_RETINOPATHY_EXMORE	Diabetic retinopathy (more controls excluded)	Diabetic retinopathy (more controls excluded) || ||	TRUE	igd	1.5e-07	421986	0.0022296	58122565	12	ukb-b-7953	|| id:ukb-b-7953	TRUE	reported	igd	2	TRUE	6.53509e-05	27.5789
rs2418130	T	C	T	C	0.0087866	-0.0251	0.334192	0.3837	FALSE	FALSE	FALSE	finn-b-DM_RETINOPATHY_EXMORE	9	113830547	0.0135	190594	0.0631801	Diabetic retinopathy (more controls excluded) || id:finn-b-DM_RETINOPATHY_EXMORE	Diabetic retinopathy (more controls excluded)	Diabetic retinopathy (more controls excluded) || ||	TRUE	igd	4.90004e-07	421986	0.0017462	113830547	9	ukb-b-7953	|| id:ukb-b-7953	TRUE	reported	igd	2	TRUE	5.9997e-05	25.3193
rs2420991	G	T	G	T	0.0131879	-0.0095	0.157205	0.176	FALSE	FALSE	FALSE	finn-b-DM_RETINOPATHY_EXMORE	10	123857554	0.0174	190594	0.5841	Diabetic retinopathy (more controls excluded) || id:finn-b-DM_RETINOPATHY_EXMORE	Diabetic retinopathy (more controls excluded)	Diabetic retinopathy (more controls excluded) || ||	TRUE	igd	1.09999e-08	421986	0.00231045	123857554	10	ukb-b-7953	|| id:ukb-b-7953	TRUE	reported	igd	2	TRUE	7.72016e-05	32.5804
rs2433733	A	G	A	G	0.0100332	0.0082	0.677805	0.697	FALSE	FALSE	FALSE	finn-b-DM_RETINOPATHY_EXMORE	2	230816703	0.0143	190594	0.569	Diabetic retinopathy (more controls excluded) || id:finn-b-DM_RETINOPATHY_EXMORE	Diabetic retinopathy (more controls excluded)	Diabetic retinopathy (more controls excluded) || ||	TRUE	igd	1.09999e-08	421986	0.00175482	230816703	2	ukb-b-7953	|| id:ukb-b-7953	TRUE	reported	igd	2	TRUE	7.74608e-05	32.6898
rs246185	C	T	C	T	0.0125927	0.0046	0.32244	0.3508	FALSE	FALSE	FALSE	finn-b-DM_RETINOPATHY_EXMORE	16	14395432	0.0138	190594	0.739301	Diabetic retinopathy (more controls excluded) || id:finn-b-DM_RETINOPATHY_EXMORE	Diabetic retinopathy (more controls excluded)	Diabetic retinopathy (more controls excluded) || ||	TRUE	igd	1.29987e-12	421986	0.001774	14395432	16	ukb-b-7953	|| id:ukb-b-7953	TRUE	reported	igd	2	TRUE	0.000119393	50.3882
rs2468964	G	T	G	T	0.00965778	-0.0281	0.60054	0.5938	FALSE	FALSE	FALSE	finn-b-DM_RETINOPATHY_EXMORE	8	38333062	0.0134	190594	0.0358402	Diabetic retinopathy (more controls excluded) || id:finn-b-DM_RETINOPATHY_EXMORE	Diabetic retinopathy (more controls excluded)	Diabetic retinopathy (more controls excluded) || ||	TRUE	igd	8.10009e-09	421986	0.00167483	38333062	8	ukb-b-7953	|| id:ukb-b-7953	TRUE	reported	igd	2	TRUE	7.87918e-05	33.2515
rs2491353	C	T	C	T	-0.00858662	-0.0081	0.534455	0.5592	FALSE	FALSE	FALSE	finn-b-DM_RETINOPATHY_EXMORE	9	126123009	0.0133	190594	0.543501	Diabetic retinopathy (more controls excluded) || id:finn-b-DM_RETINOPATHY_EXMORE	Diabetic retinopathy (more controls excluded)	Diabetic retinopathy (more controls excluded) || ||	TRUE	igd	2e-07	421986	0.00165136	126123009	9	ukb-b-7953	|| id:ukb-b-7953	TRUE	reported	igd	2	TRUE	6.40671e-05	27.037
rs2602691	G	A	G	A	-0.0108873	0.0087	0.449662	0.463	FALSE	FALSE	FALSE	finn-b-DM_RETINOPATHY_EXMORE	19	4951851	0.0132	190594	0.5105	Diabetic retinopathy (more controls excluded) || id:finn-b-DM_RETINOPATHY_EXMORE	Diabetic retinopathy (more controls excluded)	Diabetic retinopathy (more controls excluded) || ||	TRUE	igd	6.00067e-11	421986	0.00166378	4951851	19	ukb-b-7953	|| id:ukb-b-7953	TRUE	reported	igd	2	TRUE	0.000101463	42.82
rs2628439	G	T	G	T	-0.00877532	-0.0104	0.603748	0.6347	FALSE	FALSE	FALSE	finn-b-DM_RETINOPATHY_EXMORE	6	1946800	0.0137	190594	0.4461	Diabetic retinopathy (more controls excluded) || id:finn-b-DM_RETINOPATHY_EXMORE	Diabetic retinopathy (more controls excluded)	Diabetic retinopathy (more controls excluded) || ||	TRUE	igd	1.6e-07	421986	0.00167566	1946800	6	ukb-b-7953	|| id:ukb-b-7953	TRUE	reported	igd	2	TRUE	6.49872e-05	27.4253
rs2645977	A	G	A	G	0.00992959	-0.0084	0.357445	0.4349	FALSE	FALSE	FALSE	finn-b-DM_RETINOPATHY_EXMORE	12	84009188	0.0132	190594	0.5252	Diabetic retinopathy (more controls excluded) || id:finn-b-DM_RETINOPATHY_EXMORE	Diabetic retinopathy (more controls excluded)	Diabetic retinopathy (more controls excluded) || ||	TRUE	igd	6.59994e-09	421986	0.00171149	84009188	12	ukb-b-7953	|| id:ukb-b-7953	TRUE	reported	igd	2	TRUE	7.97593e-05	33.6598
rs2648725	A	T	A	T	0.0171275	0.0229	0.213148	0.1776	FALSE	TRUE	FALSE	finn-b-DM_RETINOPATHY_EXMORE	10	93015079	0.0172	190594	0.1849	Diabetic retinopathy (more controls excluded) || id:finn-b-DM_RETINOPATHY_EXMORE	Diabetic retinopathy (more controls excluded)	Diabetic retinopathy (more controls excluded) || ||	TRUE	igd	1.39991e-17	421986	0.00200708	93015079	10	ukb-b-7953	|| id:ukb-b-7953	TRUE	reported	igd	2	TRUE	0.000172538	72.821
rs2659044	A	G	A	G	-0.00890609	0.0079	0.349199	0.3641	FALSE	FALSE	FALSE	finn-b-DM_RETINOPATHY_EXMORE	17	79136864	0.0137	190594	0.5624	Diabetic retinopathy (more controls excluded) || id:finn-b-DM_RETINOPATHY_EXMORE	Diabetic retinopathy (more controls excluded)	Diabetic retinopathy (more controls excluded) || ||	TRUE	igd	2.69998e-07	421986	0.00173117	79136864	17	ukb-b-7953	|| id:ukb-b-7953	TRUE	reported	igd	2	TRUE	6.27147e-05	26.4663
rs2717329	A	G	A	G	0.014239	-0.0216	0.294673	0.2932	FALSE	FALSE	FALSE	finn-b-DM_RETINOPATHY_EXMORE	7	19062775	0.0146	190594	0.1382	Diabetic retinopathy (more controls excluded) || id:finn-b-DM_RETINOPATHY_EXMORE	Diabetic retinopathy (more controls excluded)	Diabetic retinopathy (more controls excluded) || ||	TRUE	igd	7.89951e-15	421986	0.0018328	19062775	7	ukb-b-7953	|| id:ukb-b-7953	TRUE	reported	igd	2	TRUE	0.000143011	60.3569
rs2753278	C	G	C	G	-0.0100961	-0.0149	0.211686	0.1717	FALSE	TRUE	FALSE	finn-b-DM_RETINOPATHY_EXMORE	1	87330390	0.0174	190594	0.3924	Diabetic retinopathy (more controls excluded) || id:finn-b-DM_RETINOPATHY_EXMORE	Diabetic retinopathy (more controls excluded)	Diabetic retinopathy (more controls excluded) || ||	TRUE	igd	4.60002e-07	421986	0.00200253	87330390	1	ukb-b-7953	|| id:ukb-b-7953	TRUE	reported	igd	2	TRUE	6.02317e-05	25.4183
rs2760402	C	A	C	A	0.00977621	0.0024	0.649252	0.7182	FALSE	FALSE	FALSE	finn-b-DM_RETINOPATHY_EXMORE	9	1533453	0.0146	190594	0.8678	Diabetic retinopathy (more controls excluded) || id:finn-b-DM_RETINOPATHY_EXMORE	Diabetic retinopathy (more controls excluded)	Diabetic retinopathy (more controls excluded) || ||	TRUE	igd	1.5e-08	421986	0.00172753	1533453	9	ukb-b-7953	|| id:ukb-b-7953	TRUE	reported	igd	2	TRUE	7.58855e-05	32.0249
rs2780226	T	C	T	C	-0.0426163	0.0159	0.910509	0.9466	FALSE	FALSE	FALSE	finn-b-DM_RETINOPATHY_EXMORE	6	34199092	0.0295	190594	0.5887	Diabetic retinopathy (more controls excluded) || id:finn-b-DM_RETINOPATHY_EXMORE	Diabetic retinopathy (more controls excluded)	Diabetic retinopathy (more controls excluded) || ||	TRUE	igd	7.00003e-50	421986	0.0028699	34199092	6	ukb-b-7953	|| id:ukb-b-7953	TRUE	reported	igd	2	TRUE	0.000522268	220.504
rs2807339	C	T	C	T	0.0126736	-0.0094	0.758119	0.7745	FALSE	FALSE	FALSE	finn-b-DM_RETINOPATHY_EXMORE	1	22578063	0.0157	190594	0.5489	Diabetic retinopathy (more controls excluded) || id:finn-b-DM_RETINOPATHY_EXMORE	Diabetic retinopathy (more controls excluded)	Diabetic retinopathy (more controls excluded) || ||	TRUE	igd	3.40017e-11	421986	0.00191263	22578063	1	ukb-b-7953	|| id:ukb-b-7953	TRUE	reported	igd	2	TRUE	0.000104039	43.9072
rs2808096	G	A	G	A	0.0110218	-0.0031	0.21446	0.1542	FALSE	FALSE	FALSE	finn-b-DM_RETINOPATHY_EXMORE	10	32128611	0.0182	190594	0.8662	Diabetic retinopathy (more controls excluded) || id:finn-b-DM_RETINOPATHY_EXMORE	Diabetic retinopathy (more controls excluded)	Diabetic retinopathy (more controls excluded) || ||	TRUE	igd	3.59998e-08	421986	0.0020005	32128611	10	ukb-b-7953	|| id:ukb-b-7953	TRUE	reported	igd	2	TRUE	7.19281e-05	30.3547
rs2812208	C	G	C	G	0.0825904	0.0242	0.020816	0.02216	FALSE	TRUE	FALSE	finn-b-DM_RETINOPATHY_EXMORE	13	50707087	0.045	190594	0.5902	Diabetic retinopathy (more controls excluded) || id:finn-b-DM_RETINOPATHY_EXMORE	Diabetic retinopathy (more controls excluded)	Diabetic retinopathy (more controls excluded) || ||	TRUE	igd	1.39991e-46	421986	0.00576265	50707087	13	ukb-b-7953	|| id:ukb-b-7953	TRUE	reported	igd	2	TRUE	0.000486525	205.406
rs2821334	T	G	T	G	0.0096939	0.0164	0.44435	0.4766	FALSE	FALSE	FALSE	finn-b-DM_RETINOPATHY_EXMORE	1	200093887	0.0132	190594	0.2115	Diabetic retinopathy (more controls excluded) || id:finn-b-DM_RETINOPATHY_EXMORE	Diabetic retinopathy (more controls excluded)	Diabetic retinopathy (more controls excluded) || ||	TRUE	igd	4e-09	421986	0.00164775	200093887	1	ukb-b-7953	|| id:ukb-b-7953	TRUE	reported	igd	2	TRUE	8.20126e-05	34.6109
rs28391281	C	T	C	T	-0.0108229	-0.0043	0.456626	0.5463	FALSE	FALSE	FALSE	finn-b-DM_RETINOPATHY_EXMORE	1	38408974	0.0132	190594	0.743	Diabetic retinopathy (more controls excluded) || id:finn-b-DM_RETINOPATHY_EXMORE	Diabetic retinopathy (more controls excluded)	Diabetic retinopathy (more controls excluded) || ||	TRUE	igd	4.70002e-11	421986	0.00164482	38408974	1	ukb-b-7953	|| id:ukb-b-7953	TRUE	reported	igd	2	TRUE	0.000102591	43.2961
rs28409044	A	C	A	C	0.0128599	-0.0056	0.333596	0.2845	FALSE	FALSE	FALSE	finn-b-DM_RETINOPATHY_EXMORE	4	166337461	0.0145	190594	0.6984	Diabetic retinopathy (more controls excluded) || id:finn-b-DM_RETINOPATHY_EXMORE	Diabetic retinopathy (more controls excluded)	Diabetic retinopathy (more controls excluded) || ||	TRUE	igd	1.50003e-13	421986	0.00174168	166337461	4	ukb-b-7953	|| id:ukb-b-7953	TRUE	reported	igd	2	TRUE	0.000129177	54.5176
rs28427480	C	A	C	A	0.0395816	-0.006	0.093765	0.1073	FALSE	FALSE	FALSE	finn-b-DM_RETINOPATHY_EXMORE	9	98264942	0.0212	190594	0.778901	Diabetic retinopathy (more controls excluded) || id:finn-b-DM_RETINOPATHY_EXMORE	Diabetic retinopathy (more controls excluded)	Diabetic retinopathy (more controls excluded) || ||	TRUE	igd	1.50003e-44	421986	0.00282649	98264942	9	ukb-b-7953	|| id:ukb-b-7953	TRUE	reported	igd	2	TRUE	0.000464507	196.105
rs28444681	A	C	A	C	0.0114328	0.0218	0.255224	0.194	FALSE	FALSE	FALSE	finn-b-DM_RETINOPATHY_EXMORE	4	100449973	0.0166	190594	0.1877	Diabetic retinopathy (more controls excluded) || id:finn-b-DM_RETINOPATHY_EXMORE	Diabetic retinopathy (more controls excluded)	Diabetic retinopathy (more controls excluded) || ||	TRUE	igd	1.2e-09	421986	0.00188044	100449973	4	ukb-b-7953	|| id:ukb-b-7953	TRUE	reported	igd	2	TRUE	8.75891e-05	36.9644
rs28446901	G	C	G	C	-0.0140506	0.0088	0.15458	0.2372	FALSE	TRUE	FALSE	finn-b-DM_RETINOPATHY_EXMORE	9	136308796	0.0155	190594	0.568801	Diabetic retinopathy (more controls excluded) || id:finn-b-DM_RETINOPATHY_EXMORE	Diabetic retinopathy (more controls excluded)	Diabetic retinopathy (more controls excluded) || ||	TRUE	igd	7.59994e-10	421986	0.00228337	136308796	9	ukb-b-7953	|| id:ukb-b-7953	TRUE	reported	igd	2	TRUE	8.97222e-05	37.8648
rs2871960	C	A	C	A	0.0197056	-0.0197	0.444976	0.4625	FALSE	FALSE	FALSE	finn-b-DM_RETINOPATHY_EXMORE	3	141121814	0.0132	190594	0.136	Diabetic retinopathy (more controls excluded) || id:finn-b-DM_RETINOPATHY_EXMORE	Diabetic retinopathy (more controls excluded)	Diabetic retinopathy (more controls excluded) || ||	TRUE	igd	7.10068e-33	421986	0.00165006	141121814	3	ukb-b-7953	|| id:ukb-b-7953	TRUE	reported	igd	2	TRUE	0.000337859	142.619
rs2882485	G	A	G	A	-0.0115807	0.0126	0.527663	0.5656	FALSE	FALSE	FALSE	finn-b-DM_RETINOPATHY_EXMORE	2	202980253	0.0133	190594	0.3442	Diabetic retinopathy (more controls excluded) || id:finn-b-DM_RETINOPATHY_EXMORE	Diabetic retinopathy (more controls excluded)	Diabetic retinopathy (more controls excluded) || ||	TRUE	igd	1.80011e-12	421986	0.00164247	202980253	2	ukb-b-7953	|| id:ukb-b-7953	TRUE	reported	igd	2	TRUE	0.000117795	49.7133
rs2885697	T	G	T	G	-0.0207198	0.0198	0.665178	0.6607	FALSE	FALSE	FALSE	finn-b-DM_RETINOPATHY_EXMORE	1	41544279	0.0139	190594	0.1539	Diabetic retinopathy (more controls excluded) || id:finn-b-DM_RETINOPATHY_EXMORE	Diabetic retinopathy (more controls excluded)	Diabetic retinopathy (more controls excluded) || ||	TRUE	igd	7.00003e-33	421986	0.00173474	41544279	1	ukb-b-7953	|| id:ukb-b-7953	TRUE	reported	igd	2	TRUE	0.000337954	142.659
rs28925904	T	C	T	C	-0.0344046	0.1751	0.024757	0.002867	FALSE	FALSE	FALSE	finn-b-DM_RETINOPATHY_EXMORE	4	144359490	0.1257	190594	0.1636	Diabetic retinopathy (more controls excluded) || id:finn-b-DM_RETINOPATHY_EXMORE	Diabetic retinopathy (more controls excluded)	Diabetic retinopathy (more controls excluded) || ||	TRUE	igd	7.19946e-11	421986	0.00527986	144359490	4	ukb-b-7953	|| id:ukb-b-7953	TRUE	reported	igd	2	TRUE	0.000100611	42.4606
rs28929474	T	C	T	C	0.0489397	-0.0497	0.019693	0.02003	FALSE	FALSE	FALSE	finn-b-DM_RETINOPATHY_EXMORE	14	94844947	0.0464	190594	0.2844	Diabetic retinopathy (more controls excluded) || id:finn-b-DM_RETINOPATHY_EXMORE	Diabetic retinopathy (more controls excluded)	Diabetic retinopathy (more controls excluded) || ||	TRUE	igd	1.39991e-16	421986	0.00592126	94844947	14	ukb-b-7953	|| id:ukb-b-7953	TRUE	reported	igd	2	TRUE	0.000161855	68.3113
rs309137	C	T	C	T	0.0154018	0.0169	0.227462	0.3394	FALSE	FALSE	FALSE	finn-b-DM_RETINOPATHY_EXMORE	2	136765951	0.0139	190594	0.225	Diabetic retinopathy (more controls excluded) || id:finn-b-DM_RETINOPATHY_EXMORE	Diabetic retinopathy (more controls excluded)	Diabetic retinopathy (more controls excluded) || ||	TRUE	igd	2.80027e-15	421986	0.00194955	136765951	2	ukb-b-7953	|| id:ukb-b-7953	TRUE	reported	igd	2	TRUE	0.000147881	62.4126
rs3116605	C	T	C	T	-0.0153157	-0.0075	0.215238	0.2517	FALSE	FALSE	FALSE	finn-b-DM_RETINOPATHY_EXMORE	13	51117562	0.0152	190594	0.6187	Diabetic retinopathy (more controls excluded) || id:finn-b-DM_RETINOPATHY_EXMORE	Diabetic retinopathy (more controls excluded)	Diabetic retinopathy (more controls excluded) || ||	TRUE	igd	1.80011e-14	421986	0.00199894	51117562	13	ukb-b-7953	|| id:ukb-b-7953	TRUE	reported	igd	2	TRUE	0.000139096	58.7046
rs3253	T	C	T	C	0.0133966	0.0002	0.314156	0.3282	FALSE	FALSE	FALSE	finn-b-DM_RETINOPATHY_EXMORE	6	169616112	0.014	190594	0.9872	Diabetic retinopathy (more controls excluded) || id:finn-b-DM_RETINOPATHY_EXMORE	Diabetic retinopathy (more controls excluded)	Diabetic retinopathy (more controls excluded) || ||	TRUE	igd	3.50026e-14	421986	0.00176807	169616112	6	ukb-b-7953	|| id:ukb-b-7953	TRUE	reported	igd	2	TRUE	0.00013603	57.4101
rs32799	A	C	A	C	-0.0188883	-0.0019	0.915153	0.89	FALSE	FALSE	FALSE	finn-b-DM_RETINOPATHY_EXMORE	5	129036035	0.0211	190594	0.9291	Diabetic retinopathy (more controls excluded) || id:finn-b-DM_RETINOPATHY_EXMORE	Diabetic retinopathy (more controls excluded)	Diabetic retinopathy (more controls excluded) || ||	TRUE	igd	1.6e-10	421986	0.00295509	129036035	5	ukb-b-7953	|| id:ukb-b-7953	TRUE	reported	igd	2	TRUE	9.68064e-05	40.8547
rs344133	A	G	A	G	0.0111994	-0.013	0.614205	0.5592	FALSE	FALSE	FALSE	finn-b-DM_RETINOPATHY_EXMORE	4	77649164	0.0132	190594	0.327	Diabetic retinopathy (more controls excluded) || id:finn-b-DM_RETINOPATHY_EXMORE	Diabetic retinopathy (more controls excluded)	Diabetic retinopathy (more controls excluded) || ||	TRUE	igd	2.90001e-11	421986	0.00168384	77649164	4	ukb-b-7953	|| id:ukb-b-7953	TRUE	reported	igd	2	TRUE	0.00010482	44.237
rs34533923	C	T	C	T	-0.00886	0.0057	0.356222	0.2347	FALSE	FALSE	FALSE	finn-b-DM_RETINOPATHY_EXMORE	5	27580419	0.0155	190594	0.714399	Diabetic retinopathy (more controls excluded) || id:finn-b-DM_RETINOPATHY_EXMORE	Diabetic retinopathy (more controls excluded)	Diabetic retinopathy (more controls excluded) || ||	TRUE	igd	2.39999e-07	421986	0.00171501	27580419	5	ukb-b-7953	|| id:ukb-b-7953	TRUE	reported	igd	2	TRUE	6.32424e-05	26.689
rs34587839	A	G	A	G	-0.0191516	0.0102	0.154712	0.1615	FALSE	FALSE	FALSE	finn-b-DM_RETINOPATHY_EXMORE	20	32300671	0.0179	190594	0.569	Diabetic retinopathy (more controls excluded) || id:finn-b-DM_RETINOPATHY_EXMORE	Diabetic retinopathy (more controls excluded)	Diabetic retinopathy (more controls excluded) || ||	TRUE	igd	3.80014e-17	421986	0.00227501	32300671	20	ukb-b-7953	|| id:ukb-b-7953	TRUE	reported	igd	2	TRUE	0.000167908	70.8666
rs35017809	C	T	C	T	0.0192516	0	0.058268	0.1092	FALSE	FALSE	FALSE	finn-b-DM_RETINOPATHY_EXMORE	1	178885791	0.0212	190594	0.9985	Diabetic retinopathy (more controls excluded) || id:finn-b-DM_RETINOPATHY_EXMORE	Diabetic retinopathy (more controls excluded)	Diabetic retinopathy (more controls excluded) || ||	TRUE	igd	5.69994e-08	421986	0.00354639	178885791	1	ukb-b-7953	|| id:ukb-b-7953	TRUE	reported	igd	2	TRUE	6.98284e-05	29.4685
rs35344256	A	C	A	C	-0.0173682	-0.0252	0.305163	0.2753	FALSE	FALSE	FALSE	finn-b-DM_RETINOPATHY_EXMORE	17	79934194	0.0148	190594	0.0882409	Diabetic retinopathy (more controls excluded) || id:finn-b-DM_RETINOPATHY_EXMORE	Diabetic retinopathy (more controls excluded)	Diabetic retinopathy (more controls excluded) || ||	TRUE	igd	2.19989e-22	421986	0.0017847	79934194	17	ukb-b-7953	|| id:ukb-b-7953	TRUE	reported	igd	2	TRUE	0.00022438	94.7059
rs35344761	A	C	A	C	-0.0192934	-0.0145	0.122131	0.1559	FALSE	FALSE	FALSE	finn-b-DM_RETINOPATHY_EXMORE	9	78510823	0.0182	190594	0.4267	Diabetic retinopathy (more controls excluded) || id:finn-b-DM_RETINOPATHY_EXMORE	Diabetic retinopathy (more controls excluded)	Diabetic retinopathy (more controls excluded) || ||	TRUE	igd	2.19989e-14	421986	0.00252637	78510823	9	ukb-b-7953	|| id:ukb-b-7953	TRUE	reported	igd	2	TRUE	0.000138186	58.3205
rs35480566	G	A	G	A	0.0149967	-0.0252	0.439723	0.3972	FALSE	FALSE	FALSE	finn-b-DM_RETINOPATHY_EXMORE	3	71583177	0.0134	190594	0.0604603	Diabetic retinopathy (more controls excluded) || id:finn-b-DM_RETINOPATHY_EXMORE	Diabetic retinopathy (more controls excluded)	Diabetic retinopathy (more controls excluded) || ||	TRUE	igd	1.50003e-19	421986	0.0016583	71583177	3	ukb-b-7953	|| id:ukb-b-7953	TRUE	reported	igd	2	TRUE	0.000193768	81.783
rs35506	A	T	A	T	0.0135949	0.0184	0.715534	0.752	FALSE	TRUE	FALSE	finn-b-DM_RETINOPATHY_EXMORE	12	115500691	0.0153	190594	0.229	Diabetic retinopathy (more controls excluded) || id:finn-b-DM_RETINOPATHY_EXMORE	Diabetic retinopathy (more controls excluded)	Diabetic retinopathy (more controls excluded) || ||	TRUE	igd	9.09913e-14	421986	0.00182407	115500691	12	ukb-b-7953	|| id:ukb-b-7953	TRUE	reported	igd	2	TRUE	0.000131618	55.5478
rs35654957	C	T	C	T	-0.0100677	0.0058	0.369551	0.3583	FALSE	FALSE	FALSE	finn-b-DM_RETINOPATHY_EXMORE	4	1010077	0.0138	190594	0.673101	Diabetic retinopathy (more controls excluded) || id:finn-b-DM_RETINOPATHY_EXMORE	Diabetic retinopathy (more controls excluded)	Diabetic retinopathy (more controls excluded) || ||	TRUE	igd	3.89996e-09	421986	0.00171015	1010077	4	ukb-b-7953	|| id:ukb-b-7953	TRUE	reported	igd	2	TRUE	8.21218e-05	34.6569
rs35668185	C	T	C	T	-0.0115562	-0.013	0.207881	0.1878	FALSE	FALSE	FALSE	finn-b-DM_RETINOPATHY_EXMORE	5	168256455	0.0168	190594	0.4399	Diabetic retinopathy (more controls excluded) || id:finn-b-DM_RETINOPATHY_EXMORE	Diabetic retinopathy (more controls excluded)	Diabetic retinopathy (more controls excluded) || ||	TRUE	igd	1e-08	421986	0.00201805	168256455	5	ukb-b-7953	|| id:ukb-b-7953	TRUE	reported	igd	2	TRUE	7.77024e-05	32.7917
rs35805829	C	T	C	T	-0.0133102	0.0037	0.346839	0.3481	FALSE	FALSE	FALSE	finn-b-DM_RETINOPATHY_EXMORE	11	47805478	0.0142	190594	0.793601	Diabetic retinopathy (more controls excluded) || id:finn-b-DM_RETINOPATHY_EXMORE	Diabetic retinopathy (more controls excluded)	Diabetic retinopathy (more controls excluded) || ||	TRUE	igd	1.10002e-14	421986	0.00172266	47805478	11	ukb-b-7953	|| id:ukb-b-7953	TRUE	reported	igd	2	TRUE	0.000141452	59.6991
rs35897671	T	C	T	C	0.0114551	-0.008	0.345283	0.2678	FALSE	FALSE	FALSE	finn-b-DM_RETINOPATHY_EXMORE	5	127349745	0.0148	190594	0.5915	Diabetic retinopathy (more controls excluded) || id:finn-b-DM_RETINOPATHY_EXMORE	Diabetic retinopathy (more controls excluded)	Diabetic retinopathy (more controls excluded) || ||	TRUE	igd	3.29989e-11	421986	0.00172695	127349745	5	ukb-b-7953	|| id:ukb-b-7953	TRUE	reported	igd	2	TRUE	0.000104255	43.9983
rs36226649	C	T	C	T	0.0264724	0.0122	0.066506	0.04931	FALSE	FALSE	FALSE	finn-b-DM_RETINOPATHY_EXMORE	14	24835500	0.0305	190594	0.6888	Diabetic retinopathy (more controls excluded) || id:finn-b-DM_RETINOPATHY_EXMORE	Diabetic retinopathy (more controls excluded)	Diabetic retinopathy (more controls excluded) || ||	TRUE	igd	1e-15	421986	0.00329988	24835500	14	ukb-b-7953	|| id:ukb-b-7953	TRUE	reported	igd	2	TRUE	0.000152485	64.3559
rs3732987	A	C	A	C	0.0105337	-0.0098	0.524508	0.4552	FALSE	FALSE	FALSE	finn-b-DM_RETINOPATHY_EXMORE	3	8586465	0.0132	190594	0.4594	Diabetic retinopathy (more controls excluded) || id:finn-b-DM_RETINOPATHY_EXMORE	Diabetic retinopathy (more controls excluded)	Diabetic retinopathy (more controls excluded) || ||	TRUE	igd	1.7e-10	421986	0.00164918	8586465	3	ukb-b-7953	|| id:ukb-b-7953	TRUE	reported	igd	2	TRUE	9.66687e-05	40.7966
rs3734254	T	C	T	C	0.0207412	-0.022	0.790532	0.9074	FALSE	FALSE	FALSE	finn-b-DM_RETINOPATHY_EXMORE	6	35395010	0.0227	190594	0.3329	Diabetic retinopathy (more controls excluded) || id:finn-b-DM_RETINOPATHY_EXMORE	Diabetic retinopathy (more controls excluded)	Diabetic retinopathy (more controls excluded) || ||	TRUE	igd	7.59976e-25	421986	0.00201522	35395010	6	ukb-b-7953	|| id:ukb-b-7953	TRUE	reported	igd	2	TRUE	0.000250967	105.93
rs3743347	A	C	A	C	-0.0169457	-0.019	0.231535	0.173	FALSE	FALSE	FALSE	finn-b-DM_RETINOPATHY_EXMORE	15	67547301	0.0174	190594	0.2741	Diabetic retinopathy (more controls excluded) || id:finn-b-DM_RETINOPATHY_EXMORE	Diabetic retinopathy (more controls excluded)	Diabetic retinopathy (more controls excluded) || ||	TRUE	igd	3.40017e-18	421986	0.00194802	67547301	15	ukb-b-7953	|| id:ukb-b-7953	TRUE	reported	igd	2	TRUE	0.00017929	75.6711
rs3790076	T	G	T	G	-0.0208074	-0.0069	0.572955	0.559	FALSE	FALSE	FALSE	finn-b-DM_RETINOPATHY_EXMORE	16	69907445	0.0132	190594	0.6022	Diabetic retinopathy (more controls excluded) || id:finn-b-DM_RETINOPATHY_EXMORE	Diabetic retinopathy (more controls excluded)	Diabetic retinopathy (more controls excluded) || ||	TRUE	igd	5.90065e-36	421986	0.00166216	69907445	16	ukb-b-7953	|| id:ukb-b-7953	TRUE	reported	igd	2	TRUE	0.000371219	156.707
rs3791679	G	A	G	A	-0.0417426	0.0128	0.227266	0.2255	FALSE	FALSE	FALSE	finn-b-DM_RETINOPATHY_EXMORE	2	56096892	0.0157	190594	0.4158	Diabetic retinopathy (more controls excluded) || id:finn-b-DM_RETINOPATHY_EXMORE	Diabetic retinopathy (more controls excluded)	Diabetic retinopathy (more controls excluded) || ||	TRUE	igd	2.69774e-101	421986	0.00195359	56096892	2	ukb-b-7953	|| id:ukb-b-7953	TRUE	reported	igd	2	TRUE	0.00108075	456.552
rs3806443	G	C	G	C	0.0108763	0.0051	0.265329	0.2458	FALSE	TRUE	FALSE	finn-b-DM_RETINOPATHY_EXMORE	1	113249486	0.0153	190594	0.7403	Diabetic retinopathy (more controls excluded) || id:finn-b-DM_RETINOPATHY_EXMORE	Diabetic retinopathy (more controls excluded)	Diabetic retinopathy (more controls excluded) || ||	TRUE	igd	5.1e-09	421986	0.00186138	113249486	1	ukb-b-7953	|| id:ukb-b-7953	TRUE	reported	igd	2	TRUE	8.0902e-05	34.1421
rs3814316	A	G	A	G	-0.00946144	-0.01	0.368453	0.4572	FALSE	FALSE	FALSE	finn-b-DM_RETINOPATHY_EXMORE	1	155149718	0.0132	190594	0.451	Diabetic retinopathy (more controls excluded) || id:finn-b-DM_RETINOPATHY_EXMORE	Diabetic retinopathy (more controls excluded)	Diabetic retinopathy (more controls excluded) || ||	TRUE	igd	2.69998e-08	421986	0.00170087	155149718	1	ukb-b-7953	|| id:ukb-b-7953	TRUE	reported	igd	2	TRUE	7.33234e-05	30.9436
rs3828559	G	A	G	A	0.0117356	-0.0062	0.758433	0.7764	FALSE	FALSE	FALSE	finn-b-DM_RETINOPATHY_EXMORE	4	184211030	0.0157	190594	0.6952	Diabetic retinopathy (more controls excluded) || id:finn-b-DM_RETINOPATHY_EXMORE	Diabetic retinopathy (more controls excluded)	Diabetic retinopathy (more controls excluded) || ||	TRUE	igd	9.09997e-10	421986	0.00191612	184211030	4	ukb-b-7953	|| id:ukb-b-7953	TRUE	reported	igd	2	TRUE	8.8885e-05	37.5114
rs3858603	A	G	A	G	-0.012366	0.0175	0.501593	0.4979	FALSE	FALSE	FALSE	finn-b-DM_RETINOPATHY_EXMORE	12	94207802	0.0131	190594	0.1828	Diabetic retinopathy (more controls excluded) || id:finn-b-DM_RETINOPATHY_EXMORE	Diabetic retinopathy (more controls excluded)	Diabetic retinopathy (more controls excluded) || ||	TRUE	igd	4.60045e-14	421986	0.00163937	94207802	12	ukb-b-7953	|| id:ukb-b-7953	TRUE	reported	igd	2	TRUE	0.000134818	56.8987
rs40968	T	G	T	G	-0.00988519	0.0008	0.252732	0.1981	FALSE	FALSE	FALSE	finn-b-DM_RETINOPATHY_EXMORE	16	79635122	0.0167	190594	0.96	Diabetic retinopathy (more controls excluded) || id:finn-b-DM_RETINOPATHY_EXMORE	Diabetic retinopathy (more controls excluded)	Diabetic retinopathy (more controls excluded) || ||	TRUE	igd	1.7e-07	421986	0.00189157	79635122	16	ukb-b-7953	|| id:ukb-b-7953	TRUE	reported	igd	2	TRUE	6.47141e-05	27.3101
rs42038	T	C	T	C	0.0162055	-0.0209	0.298973	0.2845	FALSE	FALSE	FALSE	finn-b-DM_RETINOPATHY_EXMORE	7	92243719	0.0145	190594	0.1515	Diabetic retinopathy (more controls excluded) || id:finn-b-DM_RETINOPATHY_EXMORE	Diabetic retinopathy (more controls excluded)	Diabetic retinopathy (more controls excluded) || ||	TRUE	igd	1.69981e-19	421986	0.001795	92243719	7	ukb-b-7953	|| id:ukb-b-7953	TRUE	reported	igd	2	TRUE	0.000193114	81.5068
rs4241245	T	G	T	G	-0.010212	-0.0006	0.76422	0.6917	FALSE	FALSE	FALSE	finn-b-DM_RETINOPATHY_EXMORE	2	71675916	0.0143	190594	0.9649	Diabetic retinopathy (more controls excluded) || id:finn-b-DM_RETINOPATHY_EXMORE	Diabetic retinopathy (more controls excluded)	Diabetic retinopathy (more controls excluded) || ||	TRUE	igd	1.7e-07	421986	0.00195206	71675916	2	ukb-b-7953	|| id:ukb-b-7953	TRUE	reported	igd	2	TRUE	6.48499e-05	27.3674
rs4244808	G	T	G	T	0.0116467	0.0266	0.459999	0.5566	FALSE	FALSE	FALSE	finn-b-DM_RETINOPATHY_EXMORE	11	2163110	0.0133	190594	0.0447301	Diabetic retinopathy (more controls excluded) || id:finn-b-DM_RETINOPATHY_EXMORE	Diabetic retinopathy (more controls excluded)	Diabetic retinopathy (more controls excluded) || ||	TRUE	igd	2.19989e-12	421986	0.00165946	2163110	11	ukb-b-7953	|| id:ukb-b-7953	TRUE	reported	igd	2	TRUE	0.000116714	49.2572
rs425102	G	T	G	T	-0.0194207	-0.0316	0.240797	0.1858	FALSE	FALSE	FALSE	finn-b-DM_RETINOPATHY_EXMORE	5	77396400	0.0168	190594	0.0606904	Diabetic retinopathy (more controls excluded) || id:finn-b-DM_RETINOPATHY_EXMORE	Diabetic retinopathy (more controls excluded)	Diabetic retinopathy (more controls excluded) || ||	TRUE	igd	3.80014e-24	421986	0.00191587	77396400	5	ukb-b-7953	|| id:ukb-b-7953	TRUE	reported	igd	2	TRUE	0.000243441	102.753
rs4279453	C	T	C	T	-0.009822	-0.0012	0.439777	0.4185	FALSE	FALSE	FALSE	finn-b-DM_RETINOPATHY_EXMORE	6	142616576	0.0133	190594	0.9277	Diabetic retinopathy (more controls excluded) || id:finn-b-DM_RETINOPATHY_EXMORE	Diabetic retinopathy (more controls excluded)	Diabetic retinopathy (more controls excluded) || ||	TRUE	igd	3.09999e-09	421986	0.00165712	142616576	6	ukb-b-7953	|| id:ukb-b-7953	TRUE	reported	igd	2	TRUE	8.32449e-05	35.1309
rs4497878	C	T	C	T	-0.0146752	-0.0197	0.715464	0.6411	FALSE	FALSE	FALSE	finn-b-DM_RETINOPATHY_EXMORE	2	241752685	0.0137	190594	0.1506	Diabetic retinopathy (more controls excluded) || id:finn-b-DM_RETINOPATHY_EXMORE	Diabetic retinopathy (more controls excluded)	Diabetic retinopathy (more controls excluded) || ||	TRUE	igd	6.4998e-16	421986	0.00181627	241752685	2	ukb-b-7953	|| id:ukb-b-7953	TRUE	reported	igd	2	TRUE	0.000154683	65.2838
rs4543846	T	A	T	A	0.00889771	-0.0142	0.339795	0.3824	FALSE	TRUE	FALSE	finn-b-DM_RETINOPATHY_EXMORE	1	56795017	0.0135	190594	0.2926	Diabetic retinopathy (more controls excluded) || id:finn-b-DM_RETINOPATHY_EXMORE	Diabetic retinopathy (more controls excluded)	Diabetic retinopathy (more controls excluded) || ||	TRUE	igd	3.09999e-07	421986	0.00173958	56795017	1	ukb-b-7953	|| id:ukb-b-7953	TRUE	reported	igd	2	TRUE	6.1993e-05	26.1617
rs4650619	T	C	T	C	0.0110735	0.003	0.658131	0.6144	FALSE	FALSE	FALSE	finn-b-DM_RETINOPATHY_EXMORE	1	78694556	0.0135	190594	0.826	Diabetic retinopathy (more controls excluded) || id:finn-b-DM_RETINOPATHY_EXMORE	Diabetic retinopathy (more controls excluded)	Diabetic retinopathy (more controls excluded) || ||	TRUE	igd	1.79999e-10	421986	0.00173535	78694556	1	ukb-b-7953	|| id:ukb-b-7953	TRUE	reported	igd	2	TRUE	9.64841e-05	40.7187
rs4678778	G	A	G	A	0.01628	0.009	0.103138	0.2101	FALSE	FALSE	FALSE	finn-b-DM_RETINOPATHY_EXMORE	3	33257434	0.0162	190594	0.5782	Diabetic retinopathy (more controls excluded) || id:finn-b-DM_RETINOPATHY_EXMORE	Diabetic retinopathy (more controls excluded)	Diabetic retinopathy (more controls excluded) || ||	TRUE	igd	2.39999e-09	421986	0.00272878	33257434	3	ukb-b-7953	|| id:ukb-b-7953	TRUE	reported	igd	2	TRUE	8.43407e-05	35.5934
rs4693974	G	A	G	A	0.0115384	0.0067	0.574007	0.518	FALSE	FALSE	FALSE	finn-b-DM_RETINOPATHY_EXMORE	4	89810395	0.0132	190594	0.6112	Diabetic retinopathy (more controls excluded) || id:finn-b-DM_RETINOPATHY_EXMORE	Diabetic retinopathy (more controls excluded)	Diabetic retinopathy (more controls excluded) || ||	TRUE	igd	4.00037e-12	421986	0.00166303	89810395	4	ukb-b-7953	|| id:ukb-b-7953	TRUE	reported	igd	2	TRUE	0.000114063	48.1381
rs4700662	T	C	T	C	0.0130245	0.0053	0.664035	0.678	FALSE	FALSE	FALSE	finn-b-DM_RETINOPATHY_EXMORE	5	64392906	0.0141	190594	0.7072	Diabetic retinopathy (more controls excluded) || id:finn-b-DM_RETINOPATHY_EXMORE	Diabetic retinopathy (more controls excluded)	Diabetic retinopathy (more controls excluded) || ||	TRUE	igd	9.09913e-14	421986	0.00174731	64392906	5	ukb-b-7953	|| id:ukb-b-7953	TRUE	reported	igd	2	TRUE	0.000131652	55.5623
rs4713135	A	G	A	G	-0.0160487	0.0893	0.237248	0.1891	FALSE	FALSE	FALSE	finn-b-DM_RETINOPATHY_EXMORE	6	28039586	0.0169	190594	1.32401e-07	Diabetic retinopathy (more controls excluded) || id:finn-b-DM_RETINOPATHY_EXMORE	Diabetic retinopathy (more controls excluded)	Diabetic retinopathy (more controls excluded) || ||	TRUE	igd	8.19974e-17	421986	0.00192704	28039586	6	ukb-b-7953	|| id:ukb-b-7953	TRUE	reported	igd	2	TRUE	0.000164335	69.3579
rs4717830	T	G	T	G	-0.011208	0.0202	0.193242	0.1839	FALSE	FALSE	FALSE	finn-b-DM_RETINOPATHY_EXMORE	7	73301774	0.017	190594	0.2353	Diabetic retinopathy (more controls excluded) || id:finn-b-DM_RETINOPATHY_EXMORE	Diabetic retinopathy (more controls excluded)	Diabetic retinopathy (more controls excluded) || ||	TRUE	igd	9.40005e-08	421986	0.00209958	73301774	7	ukb-b-7953	|| id:ukb-b-7953	TRUE	reported	igd	2	TRUE	6.75249e-05	28.4964
rs4728358	T	C	T	C	-0.0105408	0.0035	0.687154	0.7105	FALSE	FALSE	FALSE	finn-b-DM_RETINOPATHY_EXMORE	7	135250270	0.0145	190594	0.8096	Diabetic retinopathy (more controls excluded) || id:finn-b-DM_RETINOPATHY_EXMORE	Diabetic retinopathy (more controls excluded)	Diabetic retinopathy (more controls excluded) || ||	TRUE	igd	2.99999e-09	421986	0.0017764	135250270	7	ukb-b-7953	|| id:ukb-b-7953	TRUE	reported	igd	2	TRUE	8.34317e-05	35.2098
rs4735083	T	C	T	C	0.00889532	-0.0277	0.570449	0.5439	FALSE	FALSE	FALSE	finn-b-DM_RETINOPATHY_EXMORE	8	110039378	0.0132	190594	0.0353598	Diabetic retinopathy (more controls excluded) || id:finn-b-DM_RETINOPATHY_EXMORE	Diabetic retinopathy (more controls excluded)	Diabetic retinopathy (more controls excluded) || ||	TRUE	igd	8.19993e-08	421986	0.00165886	110039378	8	ukb-b-7953	|| id:ukb-b-7953	TRUE	reported	igd	2	TRUE	6.81359e-05	28.7542
rs4735766	T	G	T	G	0.0149222	0.0339	0.285258	0.2216	FALSE	FALSE	FALSE	finn-b-DM_RETINOPATHY_EXMORE	8	78099782	0.0158	190594	0.0321699	Diabetic retinopathy (more controls excluded) || id:finn-b-DM_RETINOPATHY_EXMORE	Diabetic retinopathy (more controls excluded)	Diabetic retinopathy (more controls excluded) || ||	TRUE	igd	2.39994e-16	421986	0.00181989	78099782	8	ukb-b-7953	|| id:ukb-b-7953	TRUE	reported	igd	2	TRUE	0.000159297	67.2316
rs4759316	A	G	A	G	0.0104193	-0.0155	0.57091	0.4908	FALSE	FALSE	FALSE	finn-b-DM_RETINOPATHY_EXMORE	12	54388473	0.0132	190594	0.2384	Diabetic retinopathy (more controls excluded) || id:finn-b-DM_RETINOPATHY_EXMORE	Diabetic retinopathy (more controls excluded)	Diabetic retinopathy (more controls excluded) || ||	TRUE	igd	3.2e-10	421986	0.00165644	54388473	12	ukb-b-7953	|| id:ukb-b-7953	TRUE	reported	igd	2	TRUE	9.37534e-05	39.5661
rs4785677	G	A	G	A	-0.00984707	-0.0085	0.549173	0.576	FALSE	FALSE	FALSE	finn-b-DM_RETINOPATHY_EXMORE	16	89555101	0.0133	190594	0.5214	Diabetic retinopathy (more controls excluded) || id:finn-b-DM_RETINOPATHY_EXMORE	Diabetic retinopathy (more controls excluded)	Diabetic retinopathy (more controls excluded) || ||	TRUE	igd	2.39999e-09	421986	0.00165043	89555101	16	ukb-b-7953	|| id:ukb-b-7953	TRUE	reported	igd	2	TRUE	8.435e-05	35.5974
rs4794006	A	G	A	G	-0.010443	0.0193	0.555023	0.5362	FALSE	FALSE	FALSE	finn-b-DM_RETINOPATHY_EXMORE	17	47042117	0.0132	190594	0.1442	Diabetic retinopathy (more controls excluded) || id:finn-b-DM_RETINOPATHY_EXMORE	Diabetic retinopathy (more controls excluded)	Diabetic retinopathy (more controls excluded) || ||	TRUE	igd	2.69998e-10	421986	0.00165309	47042117	17	ukb-b-7953	|| id:ukb-b-7953	TRUE	reported	igd	2	TRUE	9.45624e-05	39.9076
rs4885681	T	C	T	C	0.00987557	0.03	0.724245	0.7363	FALSE	FALSE	FALSE	finn-b-DM_RETINOPATHY_EXMORE	13	80467235	0.0149	190594	0.0441998	Diabetic retinopathy (more controls excluded) || id:finn-b-DM_RETINOPATHY_EXMORE	Diabetic retinopathy (more controls excluded)	Diabetic retinopathy (more controls excluded) || ||	TRUE	igd	9.40005e-08	421986	0.00185026	80467235	13	ukb-b-7953	|| id:ukb-b-7953	TRUE	reported	igd	2	TRUE	6.75043e-05	28.4877
rs4909017	T	C	T	C	0.0127025	0.0101	0.557895	0.5486	FALSE	FALSE	FALSE	finn-b-DM_RETINOPATHY_EXMORE	3	32937596	0.0132	190594	0.4462	Diabetic retinopathy (more controls excluded) || id:finn-b-DM_RETINOPATHY_EXMORE	Diabetic retinopathy (more controls excluded)	Diabetic retinopathy (more controls excluded) || ||	TRUE	igd	1.39991e-14	421986	0.00165126	32937596	3	ukb-b-7953	|| id:ukb-b-7953	TRUE	reported	igd	2	TRUE	0.000140213	59.176
rs4918293	A	G	A	G	-0.0108452	-0.0202	0.335439	0.296	FALSE	FALSE	FALSE	finn-b-DM_RETINOPATHY_EXMORE	10	94878569	0.0144	190594	0.1615	Diabetic retinopathy (more controls excluded) || id:finn-b-DM_RETINOPATHY_EXMORE	Diabetic retinopathy (more controls excluded)	Diabetic retinopathy (more controls excluded) || ||	TRUE	igd	5.1e-10	421986	0.00174452	94878569	10	ukb-b-7953	|| id:ukb-b-7953	TRUE	reported	igd	2	TRUE	9.15768e-05	38.6475
rs4924413	A	G	A	G	0.0108259	0.0185	0.283479	0.28	FALSE	FALSE	FALSE	finn-b-DM_RETINOPATHY_EXMORE	15	40348697	0.0146	190594	0.2059	Diabetic retinopathy (more controls excluded) || id:finn-b-DM_RETINOPATHY_EXMORE	Diabetic retinopathy (more controls excluded)	Diabetic retinopathy (more controls excluded) || ||	TRUE	igd	2.69998e-09	421986	0.00182023	40348697	15	ukb-b-7953	|| id:ukb-b-7953	TRUE	reported	igd	2	TRUE	8.38187e-05	35.3731
rs4951407	G	T	G	T	0.0115513	0.0093	0.661152	0.7674	FALSE	FALSE	FALSE	finn-b-DM_RETINOPATHY_EXMORE	1	204558070	0.0156	190594	0.550301	Diabetic retinopathy (more controls excluded) || id:finn-b-DM_RETINOPATHY_EXMORE	Diabetic retinopathy (more controls excluded)	Diabetic retinopathy (more controls excluded) || ||	TRUE	igd	2.60016e-11	421986	0.00173213	204558070	1	ukb-b-7953	|| id:ukb-b-7953	TRUE	reported	igd	2	TRUE	0.00010538	44.4732
rs4956990	G	A	G	A	-0.00869637	-0.0091	0.569303	0.5136	FALSE	FALSE	FALSE	finn-b-DM_RETINOPATHY_EXMORE	5	183134	0.0131	190594	0.487	Diabetic retinopathy (more controls excluded) || id:finn-b-DM_RETINOPATHY_EXMORE	Diabetic retinopathy (more controls excluded)	Diabetic retinopathy (more controls excluded) || ||	TRUE	igd	1.5e-07	421986	0.00165685	183134	5	ukb-b-7953	|| id:ukb-b-7953	TRUE	reported	igd	2	TRUE	6.52805e-05	27.5491
rs513953	G	A	G	A	0.00953161	0.0061	0.745133	0.7475	FALSE	FALSE	FALSE	finn-b-DM_RETINOPATHY_EXMORE	18	8801351	0.0151	190594	0.6871	Diabetic retinopathy (more controls excluded) || id:finn-b-DM_RETINOPATHY_EXMORE	Diabetic retinopathy (more controls excluded)	Diabetic retinopathy (more controls excluded) || ||	TRUE	igd	4.60002e-07	421986	0.00189087	8801351	18	ukb-b-7953	|| id:ukb-b-7953	TRUE	reported	igd	2	TRUE	6.02123e-05	25.4101
rs55681913	C	T	C	T	0.0206406	-0.0372	0.10621	0.1245	FALSE	FALSE	FALSE	finn-b-DM_RETINOPATHY_EXMORE	5	42687629	0.02	190594	0.0633695	Diabetic retinopathy (more controls excluded) || id:finn-b-DM_RETINOPATHY_EXMORE	Diabetic retinopathy (more controls excluded)	Diabetic retinopathy (more controls excluded) || ||	TRUE	igd	1.80011e-14	421986	0.00269286	42687629	5	ukb-b-7953	|| id:ukb-b-7953	TRUE	reported	igd	2	TRUE	0.000139206	58.751
rs55707322	A	C	A	C	0.0129997	0.0128	0.163689	0.1391	FALSE	FALSE	FALSE	finn-b-DM_RETINOPATHY_EXMORE	2	72358959	0.019	190594	0.5024	Diabetic retinopathy (more controls excluded) || id:finn-b-DM_RETINOPATHY_EXMORE	Diabetic retinopathy (more controls excluded)	Diabetic retinopathy (more controls excluded) || ||	TRUE	igd	4.60002e-09	421986	0.00221808	72358959	2	ukb-b-7953	|| id:ukb-b-7953	TRUE	reported	igd	2	TRUE	8.13915e-05	34.3487
rs55758152	A	G	A	G	0.0108471	0.0184	0.325764	0.3485	FALSE	FALSE	FALSE	finn-b-DM_RETINOPATHY_EXMORE	5	171317318	0.0139	190594	0.1859	Diabetic retinopathy (more controls excluded) || id:finn-b-DM_RETINOPATHY_EXMORE	Diabetic retinopathy (more controls excluded)	Diabetic retinopathy (more controls excluded) || ||	TRUE	igd	9.09997e-10	421986	0.00177131	171317318	5	ukb-b-7953	|| id:ukb-b-7953	TRUE	reported	igd	2	TRUE	8.8859e-05	37.5004
rs55786114	T	C	T	C	-0.0230827	-0.0129	0.073277	0.0506	FALSE	FALSE	FALSE	finn-b-DM_RETINOPATHY_EXMORE	3	48982335	0.0299	190594	0.6663	Diabetic retinopathy (more controls excluded) || id:finn-b-DM_RETINOPATHY_EXMORE	Diabetic retinopathy (more controls excluded)	Diabetic retinopathy (more controls excluded) || ||	TRUE	igd	2.29985e-13	421986	0.00314939	48982335	3	ukb-b-7953	|| id:ukb-b-7953	TRUE	reported	igd	2	TRUE	0.000127282	53.7178
rs558107	G	A	G	A	-0.0109259	-0.0038	0.587806	0.4762	FALSE	FALSE	FALSE	finn-b-DM_RETINOPATHY_EXMORE	13	30172458	0.0132	190594	0.7722	Diabetic retinopathy (more controls excluded) || id:finn-b-DM_RETINOPATHY_EXMORE	Diabetic retinopathy (more controls excluded)	Diabetic retinopathy (more controls excluded) || ||	TRUE	igd	6.4003e-11	421986	0.00167201	30172458	13	ukb-b-7953	|| id:ukb-b-7953	TRUE	reported	igd	2	TRUE	0.00010118	42.7007
rs55831773	T	C	T	C	-0.0143551	-0.0279	0.199579	0.1452	FALSE	FALSE	FALSE	finn-b-DM_RETINOPATHY_EXMORE	17	7559037	0.0188	190594	0.1389	Diabetic retinopathy (more controls excluded) || id:finn-b-DM_RETINOPATHY_EXMORE	Diabetic retinopathy (more controls excluded)	Diabetic retinopathy (more controls excluded) || ||	TRUE	igd	7.59976e-12	421986	0.00209681	7559037	17	ukb-b-7953	|| id:ukb-b-7953	TRUE	reported	igd	2	TRUE	0.000111058	46.8697
rs55906059	T	C	T	C	-0.015781	0.0225	0.093726	0.1342	FALSE	FALSE	FALSE	finn-b-DM_RETINOPATHY_EXMORE	22	42184143	0.0193	190594	0.2429	Diabetic retinopathy (more controls excluded) || id:finn-b-DM_RETINOPATHY_EXMORE	Diabetic retinopathy (more controls excluded)	Diabetic retinopathy (more controls excluded) || ||	TRUE	igd	2.99999e-08	421986	0.0028489	42184143	22	ukb-b-7953	|| id:ukb-b-7953	TRUE	reported	igd	2	TRUE	7.27085e-05	30.684
rs55962189	T	A	T	A	0.0113377	0.0097	0.299312	0.3125	FALSE	TRUE	FALSE	finn-b-DM_RETINOPATHY_EXMORE	20	21243293	0.0141	190594	0.4921	Diabetic retinopathy (more controls excluded) || id:finn-b-DM_RETINOPATHY_EXMORE	Diabetic retinopathy (more controls excluded)	Diabetic retinopathy (more controls excluded) || ||	TRUE	igd	3.40001e-10	421986	0.00180553	21242161	20	ukb-b-7953	|| id:ukb-b-7953	TRUE	reported	igd	2	TRUE	9.34333e-05	39.4311
rs56099233	T	G	T	G	0.0119603	-0.0107	0.203137	0.2339	FALSE	FALSE	FALSE	finn-b-DM_RETINOPATHY_EXMORE	6	141775843	0.0155	190594	0.4897	Diabetic retinopathy (more controls excluded) || id:finn-b-DM_RETINOPATHY_EXMORE	Diabetic retinopathy (more controls excluded)	Diabetic retinopathy (more controls excluded) || ||	TRUE	igd	6.19998e-09	421986	0.00205819	141775843	6	ukb-b-7953	|| id:ukb-b-7953	TRUE	reported	igd	2	TRUE	8.00167e-05	33.7685
rs56107042	G	C	G	C	-0.0303108	0.0916	0.024063	0.01187	FALSE	TRUE	FALSE	finn-b-DM_RETINOPATHY_EXMORE	2	85686821	0.0611	190594	0.1343	Diabetic retinopathy (more controls excluded) || id:finn-b-DM_RETINOPATHY_EXMORE	Diabetic retinopathy (more controls excluded)	Diabetic retinopathy (more controls excluded) || ||	TRUE	igd	2.69998e-08	421986	0.00545244	85686821	2	ukb-b-7953	|| id:ukb-b-7953	TRUE	reported	igd	2	TRUE	7.3229e-05	30.9037
rs56129308	A	G	A	G	0.0102007	0.0016	0.251457	0.1501	FALSE	FALSE	FALSE	finn-b-DM_RETINOPATHY_EXMORE	3	169163247	0.0185	190594	0.9305	Diabetic retinopathy (more controls excluded) || id:finn-b-DM_RETINOPATHY_EXMORE	Diabetic retinopathy (more controls excluded)	Diabetic retinopathy (more controls excluded) || ||	TRUE	igd	7.29995e-08	421986	0.00189501	169163247	3	ukb-b-7953	|| id:ukb-b-7953	TRUE	reported	igd	2	TRUE	6.86608e-05	28.9758
rs56144019	A	G	A	G	-0.0126675	-0.029	0.23362	0.2709	FALSE	FALSE	FALSE	finn-b-DM_RETINOPATHY_EXMORE	14	102965437	0.0148	190594	0.0505406	Diabetic retinopathy (more controls excluded) || id:finn-b-DM_RETINOPATHY_EXMORE	Diabetic retinopathy (more controls excluded)	Diabetic retinopathy (more controls excluded) || ||	TRUE	igd	6.89922e-11	421986	0.00194171	102949731	14	ukb-b-7953	|| id:ukb-b-7953	TRUE	reported	igd	2	TRUE	0.000100849	42.5609
rs56318219	A	G	A	G	0.0142622	-0.0118	0.263367	0.3234	FALSE	FALSE	FALSE	finn-b-DM_RETINOPATHY_EXMORE	5	115030864	0.014	190594	0.399	Diabetic retinopathy (more controls excluded) || id:finn-b-DM_RETINOPATHY_EXMORE	Diabetic retinopathy (more controls excluded)	Diabetic retinopathy (more controls excluded) || ||	TRUE	igd	5.90065e-14	421986	0.00189906	115030226	5	ukb-b-7953	|| id:ukb-b-7953	TRUE	reported	igd	2	TRUE	0.000133641	56.4019
rs564443	A	G	A	G	0.0124309	0.0174	0.162319	0.16	FALSE	FALSE	FALSE	finn-b-DM_RETINOPATHY_EXMORE	10	89807917	0.0178	190594	0.3306	Diabetic retinopathy (more controls excluded) || id:finn-b-DM_RETINOPATHY_EXMORE	Diabetic retinopathy (more controls excluded)	Diabetic retinopathy (more controls excluded) || ||	TRUE	igd	2.39999e-08	421986	0.00222876	89807917	10	ukb-b-7953	|| id:ukb-b-7953	TRUE	reported	igd	2	TRUE	7.37137e-05	31.1083
rs57072412	A	G	A	G	0.010773	0.0131	0.383191	0.3964	FALSE	FALSE	FALSE	finn-b-DM_RETINOPATHY_EXMORE	3	33216357	0.0134	190594	0.3282	Diabetic retinopathy (more controls excluded) || id:finn-b-DM_RETINOPATHY_EXMORE	Diabetic retinopathy (more controls excluded)	Diabetic retinopathy (more controls excluded) || ||	TRUE	igd	1.79999e-10	421986	0.00168954	33216357	3	ukb-b-7953	|| id:ukb-b-7953	TRUE	reported	igd	2	TRUE	9.63377e-05	40.6569
rs575837	G	A	G	A	0.0127629	-0.0111	0.784728	0.7908	FALSE	FALSE	FALSE	finn-b-DM_RETINOPATHY_EXMORE	6	116759974	0.0162	190594	0.494899	Diabetic retinopathy (more controls excluded) || id:finn-b-DM_RETINOPATHY_EXMORE	Diabetic retinopathy (more controls excluded)	Diabetic retinopathy (more controls excluded) || ||	TRUE	igd	2e-10	421986	0.0020075	116759974	6	ukb-b-7953	|| id:ukb-b-7953	TRUE	reported	igd	2	TRUE	9.57741e-05	40.419
rs5763821	C	A	C	A	0.0137039	-0.0398	0.391169	0.5207	FALSE	FALSE	FALSE	finn-b-DM_RETINOPATHY_EXMORE	22	30577771	0.0132	190594	0.00246502	Diabetic retinopathy (more controls excluded) || id:finn-b-DM_RETINOPATHY_EXMORE	Diabetic retinopathy (more controls excluded)	Diabetic retinopathy (more controls excluded) || ||	TRUE	igd	2.09991e-15	421986	0.0017265	30549071	22	ukb-b-7953	|| id:ukb-b-7953	TRUE	reported	igd	2	TRUE	0.000149277	63.0018
rs582780	G	A	G	A	0.0125544	0.0113	0.422609	0.5263	FALSE	FALSE	FALSE	finn-b-DM_RETINOPATHY_EXMORE	3	172121443	0.0132	190594	0.393	Diabetic retinopathy (more controls excluded) || id:finn-b-DM_RETINOPATHY_EXMORE	Diabetic retinopathy (more controls excluded)	Diabetic retinopathy (more controls excluded) || ||	TRUE	igd	6.79986e-14	421986	0.0016756	172121443	3	ukb-b-7953	|| id:ukb-b-7953	TRUE	reported	igd	2	TRUE	0.000133013	56.137
rs58746189	C	T	C	T	-0.0165389	-0.013	0.114418	0.1902	FALSE	FALSE	FALSE	finn-b-DM_RETINOPATHY_EXMORE	5	133920854	0.0167	190594	0.4365	Diabetic retinopathy (more controls excluded) || id:finn-b-DM_RETINOPATHY_EXMORE	Diabetic retinopathy (more controls excluded)	Diabetic retinopathy (more controls excluded) || ||	TRUE	igd	1.40001e-10	421986	0.00257892	133920854	5	ukb-b-7953	|| id:ukb-b-7953	TRUE	reported	igd	2	TRUE	9.74534e-05	41.1278
rs59032271	T	C	T	C	-0.0102701	0.0267	0.467565	0.3786	FALSE	FALSE	FALSE	finn-b-DM_RETINOPATHY_EXMORE	5	148618749	0.0135	190594	0.0482803	Diabetic retinopathy (more controls excluded) || id:finn-b-DM_RETINOPATHY_EXMORE	Diabetic retinopathy (more controls excluded)	Diabetic retinopathy (more controls excluded) || ||	TRUE	igd	3.89996e-10	421986	0.00164133	148618749	5	ukb-b-7953	|| id:ukb-b-7953	TRUE	reported	igd	2	TRUE	9.27725e-05	39.1521
rs5992929	T	C	T	C	0.0107963	0.0274	0.284928	0.2535	FALSE	FALSE	FALSE	finn-b-DM_RETINOPATHY_EXMORE	22	18451977	0.0151	190594	0.06982	Diabetic retinopathy (more controls excluded) || id:finn-b-DM_RETINOPATHY_EXMORE	Diabetic retinopathy (more controls excluded)	Diabetic retinopathy (more controls excluded) || ||	TRUE	igd	3.40001e-09	421986	0.0018267	18451977	22	ukb-b-7953	|| id:ukb-b-7953	TRUE	reported	igd	2	TRUE	8.27716e-05	34.9312
rs6000889	T	C	T	C	0.00893624	0.0199	0.643977	0.623	FALSE	FALSE	FALSE	finn-b-DM_RETINOPATHY_EXMORE	22	38184851	0.0135	190594	0.1417	Diabetic retinopathy (more controls excluded) || id:finn-b-DM_RETINOPATHY_EXMORE	Diabetic retinopathy (more controls excluded)	Diabetic retinopathy (more controls excluded) || ||	TRUE	igd	1.89998e-07	421986	0.00171693	38184851	22	ukb-b-7953	|| id:ukb-b-7953	TRUE	reported	igd	2	TRUE	6.41917e-05	27.0896
rs6013243	G	A	G	A	-0.010898	-0.0157	0.803132	0.8076	FALSE	FALSE	FALSE	finn-b-DM_RETINOPATHY_EXMORE	20	50279606	0.0167	190594	0.3449	Diabetic retinopathy (more controls excluded) || id:finn-b-DM_RETINOPATHY_EXMORE	Diabetic retinopathy (more controls excluded)	Diabetic retinopathy (more controls excluded) || ||	TRUE	igd	1.40001e-07	421986	0.00206788	50279606	20	ukb-b-7953	|| id:ukb-b-7953	TRUE	reported	igd	2	TRUE	6.58137e-05	27.7742
rs60839038	C	A	C	A	0.0125201	0.0047	0.47352	0.4242	FALSE	FALSE	FALSE	finn-b-DM_RETINOPATHY_EXMORE	18	20711927	0.0134	190594	0.723401	Diabetic retinopathy (more controls excluded) || id:finn-b-DM_RETINOPATHY_EXMORE	Diabetic retinopathy (more controls excluded)	Diabetic retinopathy (more controls excluded) || ||	TRUE	igd	7.29962e-14	421986	0.00167309	20711927	18	ukb-b-7953	|| id:ukb-b-7953	TRUE	reported	igd	2	TRUE	0.000132685	55.9983
rs6088619	G	A	G	A	0.0175247	-0.01	0.135815	0.1286	FALSE	FALSE	FALSE	finn-b-DM_RETINOPATHY_EXMORE	20	33411871	0.0197	190594	0.6112	Diabetic retinopathy (more controls excluded) || id:finn-b-DM_RETINOPATHY_EXMORE	Diabetic retinopathy (more controls excluded)	Diabetic retinopathy (more controls excluded) || ||	TRUE	igd	4.10015e-13	421986	0.00241661	33411871	20	ukb-b-7953	|| id:ukb-b-7953	TRUE	reported	igd	2	TRUE	0.000124605	52.5879
rs6107411	G	A	G	A	0.012641	0.0208	0.165223	0.1219	FALSE	FALSE	FALSE	finn-b-DM_RETINOPATHY_EXMORE	20	4091993	0.02	190594	0.2986	Diabetic retinopathy (more controls excluded) || id:finn-b-DM_RETINOPATHY_EXMORE	Diabetic retinopathy (more controls excluded)	Diabetic retinopathy (more controls excluded) || ||	TRUE	igd	1.09999e-08	421986	0.00221407	4091993	20	ukb-b-7953	|| id:ukb-b-7953	TRUE	reported	igd	2	TRUE	7.72411e-05	32.597
rs6117494	A	G	A	G	0.00967437	-0.0082	0.302877	0.3528	FALSE	FALSE	FALSE	finn-b-DM_RETINOPATHY_EXMORE	20	6871654	0.0138	190594	0.5524	Diabetic retinopathy (more controls excluded) || id:finn-b-DM_RETINOPATHY_EXMORE	Diabetic retinopathy (more controls excluded)	Diabetic retinopathy (more controls excluded) || ||	TRUE	igd	6.49995e-08	421986	0.0017901	6871654	20	ukb-b-7953	|| id:ukb-b-7953	TRUE	reported	igd	2	TRUE	6.9209e-05	29.2071
rs6140000	G	T	G	T	-0.00979911	-0.0322	0.497765	0.5342	FALSE	FALSE	FALSE	finn-b-DM_RETINOPATHY_EXMORE	20	6435839	0.0132	190594	0.01457	Diabetic retinopathy (more controls excluded) || id:finn-b-DM_RETINOPATHY_EXMORE	Diabetic retinopathy (more controls excluded)	Diabetic retinopathy (more controls excluded) || ||	TRUE	igd	2.59998e-09	421986	0.00164577	6435839	20	ukb-b-7953	|| id:ukb-b-7953	TRUE	reported	igd	2	TRUE	8.40041e-05	35.4514
rs61732778	A	G	A	G	0.0185311	-0.0057	0.071158	0.08323	FALSE	FALSE	FALSE	finn-b-DM_RETINOPATHY_EXMORE	3	187443314	0.0237	190594	0.8103	Diabetic retinopathy (more controls excluded) || id:finn-b-DM_RETINOPATHY_EXMORE	Diabetic retinopathy (more controls excluded)	Diabetic retinopathy (more controls excluded) || ||	TRUE	igd	6.1e-09	421986	0.0031876	187443314	3	ukb-b-7953	|| id:ukb-b-7953	TRUE	reported	igd	2	TRUE	8.00833e-05	33.7966
rs61869763	T	C	T	C	0.0136334	0.0086	0.104439	0.0899	FALSE	FALSE	FALSE	finn-b-DM_RETINOPATHY_EXMORE	11	2813345	0.0232	190594	0.7104	Diabetic retinopathy (more controls excluded) || id:finn-b-DM_RETINOPATHY_EXMORE	Diabetic retinopathy (more controls excluded)	Diabetic retinopathy (more controls excluded) || ||	TRUE	igd	4.79999e-07	421986	0.00270771	2813345	11	ukb-b-7953	|| id:ukb-b-7953	TRUE	reported	igd	2	TRUE	6.00731e-05	25.3514
rs61884008	A	G	A	G	0.0243436	0.0098	0.055359	0.07969	FALSE	FALSE	FALSE	finn-b-DM_RETINOPATHY_EXMORE	11	14413213	0.0244	190594	0.687	Diabetic retinopathy (more controls excluded) || id:finn-b-DM_RETINOPATHY_EXMORE	Diabetic retinopathy (more controls excluded)	Diabetic retinopathy (more controls excluded) || ||	TRUE	igd	1.99986e-11	421986	0.00363066	14413213	11	ukb-b-7953	|| id:ukb-b-7953	TRUE	reported	igd	2	TRUE	0.000106526	44.9569
rs61969407	T	C	T	C	0.0100196	-0.0017	0.232203	0.2236	FALSE	FALSE	FALSE	finn-b-DM_RETINOPATHY_EXMORE	13	99119160	0.0157	190594	0.9144	Diabetic retinopathy (more controls excluded) || id:finn-b-DM_RETINOPATHY_EXMORE	Diabetic retinopathy (more controls excluded)	Diabetic retinopathy (more controls excluded) || ||	TRUE	igd	2.69998e-07	421986	0.00194832	99119160	13	ukb-b-7953	|| id:ukb-b-7953	TRUE	reported	igd	2	TRUE	6.26693e-05	26.4471
rs62018872	A	G	A	G	-0.0151197	-0.0313	0.120637	0.06986	FALSE	FALSE	FALSE	finn-b-DM_RETINOPATHY_EXMORE	16	8635093	0.0259	190594	0.2265	Diabetic retinopathy (more controls excluded) || id:finn-b-DM_RETINOPATHY_EXMORE	Diabetic retinopathy (more controls excluded)	Diabetic retinopathy (more controls excluded) || ||	TRUE	igd	2.5e-09	421986	0.00253721	8635093	16	ukb-b-7953	|| id:ukb-b-7953	TRUE	reported	igd	2	TRUE	8.41471e-05	35.5117
rs62194733	T	C	T	C	-0.0160803	-0.0044	0.118104	0.05524	FALSE	FALSE	FALSE	finn-b-DM_RETINOPATHY_EXMORE	2	161776671	0.0288	190594	0.8774	Diabetic retinopathy (more controls excluded) || id:finn-b-DM_RETINOPATHY_EXMORE	Diabetic retinopathy (more controls excluded)	Diabetic retinopathy (more controls excluded) || ||	TRUE	igd	2.90001e-10	421986	0.0025514	161776671	2	ukb-b-7953	|| id:ukb-b-7953	TRUE	reported	igd	2	TRUE	9.41222e-05	39.7218
rs62276616	A	G	A	G	-0.0265894	0.016	0.042615	0.03854	FALSE	FALSE	FALSE	finn-b-DM_RETINOPATHY_EXMORE	3	156382492	0.034	190594	0.6376	Diabetic retinopathy (more controls excluded) || id:finn-b-DM_RETINOPATHY_EXMORE	Diabetic retinopathy (more controls excluded)	Diabetic retinopathy (more controls excluded) || ||	TRUE	igd	8.4004e-11	421986	0.0040951	156382492	3	ukb-b-7953	|| id:ukb-b-7953	TRUE	reported	igd	2	TRUE	9.98957e-05	42.1586
rs62621197	T	C	T	C	-0.0676827	-0.0711	0.037085	0.02023	FALSE	FALSE	FALSE	finn-b-DM_RETINOPATHY_EXMORE	19	8670147	0.0473	190594	0.1328	Diabetic retinopathy (more controls excluded) || id:finn-b-DM_RETINOPATHY_EXMORE	Diabetic retinopathy (more controls excluded)	Diabetic retinopathy (more controls excluded) || ||	TRUE	igd	9.79941e-51	421986	0.00451793	8670147	19	ukb-b-7953	|| id:ukb-b-7953	TRUE	reported	igd	2	TRUE	0.000531554	224.427
rs6442418	A	G	A	G	-0.00876505	-0.0053	0.341585	0.2792	FALSE	FALSE	FALSE	finn-b-DM_RETINOPATHY_EXMORE	3	1456775	0.0147	190594	0.7181	Diabetic retinopathy (more controls excluded) || id:finn-b-DM_RETINOPATHY_EXMORE	Diabetic retinopathy (more controls excluded)	Diabetic retinopathy (more controls excluded) || ||	TRUE	igd	4.70002e-07	421986	0.00174011	1456775	3	ukb-b-7953	|| id:ukb-b-7953	TRUE	reported	igd	2	TRUE	6.01217e-05	25.3719
rs644570	A	G	A	G	0.0105147	-0.01	0.632228	0.6385	FALSE	FALSE	FALSE	finn-b-DM_RETINOPATHY_EXMORE	7	18385738	0.0137	190594	0.4677	Diabetic retinopathy (more controls excluded) || id:finn-b-DM_RETINOPATHY_EXMORE	Diabetic retinopathy (more controls excluded)	Diabetic retinopathy (more controls excluded) || ||	TRUE	igd	7.59994e-10	421986	0.00170914	18385738	7	ukb-b-7953	|| id:ukb-b-7953	TRUE	reported	igd	2	TRUE	8.96812e-05	37.8474
rs6462426	C	T	C	T	-0.0209309	-0.0204	0.945001	0.9242	FALSE	FALSE	FALSE	finn-b-DM_RETINOPATHY_EXMORE	7	32905809	0.025	190594	0.4147	Diabetic retinopathy (more controls excluded) || id:finn-b-DM_RETINOPATHY_EXMORE	Diabetic retinopathy (more controls excluded)	Diabetic retinopathy (more controls excluded) || ||	TRUE	igd	6.29999e-09	421986	0.00360298	32905809	7	ukb-b-7953	|| id:ukb-b-7953	TRUE	reported	igd	2	TRUE	7.99686e-05	33.7482
rs6487686	C	T	C	T	-0.0171409	0.0095	0.772904	0.7039	FALSE	FALSE	FALSE	finn-b-DM_RETINOPATHY_EXMORE	12	28701295	0.0144	190594	0.5112	Diabetic retinopathy (more controls excluded) || id:finn-b-DM_RETINOPATHY_EXMORE	Diabetic retinopathy (more controls excluded)	Diabetic retinopathy (more controls excluded) || ||	TRUE	igd	2.49977e-18	421986	0.00196297	28701295	12	ukb-b-7953	|| id:ukb-b-7953	TRUE	reported	igd	2	TRUE	0.000180661	76.2497
rs6501431	T	C	T	C	0.01294	-0.0135	0.784491	0.779	FALSE	FALSE	FALSE	finn-b-DM_RETINOPATHY_EXMORE	17	68976415	0.0159	190594	0.3942	Diabetic retinopathy (more controls excluded) || id:finn-b-DM_RETINOPATHY_EXMORE	Diabetic retinopathy (more controls excluded)	Diabetic retinopathy (more controls excluded) || ||	TRUE	igd	9.70063e-11	421986	0.00199944	68976415	17	ukb-b-7953	|| id:ukb-b-7953	TRUE	reported	igd	2	TRUE	9.92455e-05	41.8842
rs661857	C	T	C	T	0.0148279	-0.0213	0.482472	0.5399	FALSE	FALSE	FALSE	finn-b-DM_RETINOPATHY_EXMORE	6	158658788	0.0132	190594	0.1052	Diabetic retinopathy (more controls excluded) || id:finn-b-DM_RETINOPATHY_EXMORE	Diabetic retinopathy (more controls excluded)	Diabetic retinopathy (more controls excluded) || ||	TRUE	igd	1.69981e-19	421986	0.00164183	158658788	6	ukb-b-7953	|| id:ukb-b-7953	TRUE	reported	igd	2	TRUE	0.000193251	81.5644
rs663378	A	G	A	G	-0.0151571	0.0103	0.833573	0.8437	FALSE	FALSE	FALSE	finn-b-DM_RETINOPATHY_EXMORE	10	28975214	0.0182	190594	0.5696	Diabetic retinopathy (more controls excluded) || id:finn-b-DM_RETINOPATHY_EXMORE	Diabetic retinopathy (more controls excluded)	Diabetic retinopathy (more controls excluded) || ||	TRUE	igd	9.49948e-12	421986	0.00222469	28975214	10	ukb-b-7953	|| id:ukb-b-7953	TRUE	reported	igd	2	TRUE	0.000109989	46.4185
rs6658835	G	A	G	A	0.019046	-0.0025	0.269388	0.2983	FALSE	FALSE	FALSE	finn-b-DM_RETINOPATHY_EXMORE	1	218520995	0.0144	190594	0.8599	Diabetic retinopathy (more controls excluded) || id:finn-b-DM_RETINOPATHY_EXMORE	Diabetic retinopathy (more controls excluded)	Diabetic retinopathy (more controls excluded) || ||	TRUE	igd	8.99912e-25	421986	0.00185345	218520995	1	ukb-b-7953	|| id:ukb-b-7953	TRUE	reported	igd	2	TRUE	0.000250172	105.595
rs6671370	A	G	A	G	0.0174763	0.0131	0.287459	0.3244	FALSE	FALSE	FALSE	finn-b-DM_RETINOPATHY_EXMORE	1	218597044	0.014	190594	0.3482	Diabetic retinopathy (more controls excluded) || id:finn-b-DM_RETINOPATHY_EXMORE	Diabetic retinopathy (more controls excluded)	Diabetic retinopathy (more controls excluded) || ||	TRUE	igd	4.70002e-22	421986	0.00181023	218597044	1	ukb-b-7953	|| id:ukb-b-7953	TRUE	reported	igd	2	TRUE	0.00022082	93.2029
rs6686129	C	T	C	T	-0.00889889	0.0036	0.670677	0.6872	FALSE	FALSE	FALSE	finn-b-DM_RETINOPATHY_EXMORE	1	165591948	0.0142	190594	0.7974	Diabetic retinopathy (more controls excluded) || id:finn-b-DM_RETINOPATHY_EXMORE	Diabetic retinopathy (more controls excluded)	Diabetic retinopathy (more controls excluded) || ||	TRUE	igd	3.79997e-07	421986	0.00175184	165591948	1	ukb-b-7953	|| id:ukb-b-7953	TRUE	reported	igd	2	TRUE	6.11446e-05	25.8036
rs668844	A	C	A	C	0.00944665	-0.0047	0.482052	0.4395	FALSE	FALSE	FALSE	finn-b-DM_RETINOPATHY_EXMORE	2	217021602	0.0132	190594	0.724101	Diabetic retinopathy (more controls excluded) || id:finn-b-DM_RETINOPATHY_EXMORE	Diabetic retinopathy (more controls excluded)	Diabetic retinopathy (more controls excluded) || ||	TRUE	igd	8.50002e-09	421986	0.00164055	217021602	2	ukb-b-7953	|| id:ukb-b-7953	TRUE	reported	igd	2	TRUE	7.85678e-05	33.157
rs67232546	T	C	T	C	-0.0120519	0.0145	0.21257	0.151	FALSE	FALSE	FALSE	finn-b-DM_RETINOPATHY_EXMORE	11	128398938	0.0184	190594	0.4314	Diabetic retinopathy (more controls excluded) || id:finn-b-DM_RETINOPATHY_EXMORE	Diabetic retinopathy (more controls excluded)	Diabetic retinopathy (more controls excluded) || ||	TRUE	igd	2.5e-09	421986	0.0020216	128398938	11	ukb-b-7953	|| id:ukb-b-7953	TRUE	reported	igd	2	TRUE	8.42143e-05	35.5401
rs67551338	T	C	T	C	0.0247464	0.0083	0.06134	0.04049	FALSE	FALSE	FALSE	finn-b-DM_RETINOPATHY_EXMORE	12	3393100	0.0335	190594	0.8044	Diabetic retinopathy (more controls excluded) || id:finn-b-DM_RETINOPATHY_EXMORE	Diabetic retinopathy (more controls excluded)	Diabetic retinopathy (more controls excluded) || ||	TRUE	igd	8.4004e-13	421986	0.00345878	3393100	12	ukb-b-7953	|| id:ukb-b-7953	TRUE	reported	igd	2	TRUE	0.000121291	51.1889
rs6762578	A	G	A	G	0.0195725	-0.0223	0.77845	0.83	FALSE	FALSE	FALSE	finn-b-DM_RETINOPATHY_EXMORE	3	128992047	0.0176	190594	0.2046	Diabetic retinopathy (more controls excluded) || id:finn-b-DM_RETINOPATHY_EXMORE	Diabetic retinopathy (more controls excluded)	Diabetic retinopathy (more controls excluded) || ||	TRUE	igd	6.09958e-23	421986	0.00198462	128992047	3	ukb-b-7953	|| id:ukb-b-7953	TRUE	reported	igd	2	TRUE	0.00023043	97.2603
rs6803045	A	G	A	G	0.0104255	0.0075	0.582831	0.537	FALSE	FALSE	FALSE	finn-b-DM_RETINOPATHY_EXMORE	3	4731586	0.0132	190594	0.573	Diabetic retinopathy (more controls excluded) || id:finn-b-DM_RETINOPATHY_EXMORE	Diabetic retinopathy (more controls excluded)	Diabetic retinopathy (more controls excluded) || ||	TRUE	igd	4.90004e-10	421986	0.00167546	4731586	3	ukb-b-7953	|| id:ukb-b-7953	TRUE	reported	igd	2	TRUE	9.17461e-05	38.719
rs68056614	A	G	A	G	-0.00966148	-0.0119	0.309462	0.2843	FALSE	FALSE	FALSE	finn-b-DM_RETINOPATHY_EXMORE	16	81718558	0.0146	190594	0.418	Diabetic retinopathy (more controls excluded) || id:finn-b-DM_RETINOPATHY_EXMORE	Diabetic retinopathy (more controls excluded)	Diabetic retinopathy (more controls excluded) || ||	TRUE	igd	5.69994e-08	421986	0.00177965	81718558	16	ukb-b-7953	|| id:ukb-b-7953	TRUE	reported	igd	2	TRUE	6.98377e-05	29.4724
rs6849555	C	G	C	G	0.0136053	-0.0184	0.201305	0.1971	FALSE	TRUE	FALSE	finn-b-DM_RETINOPATHY_EXMORE	4	25150890	0.0167	190594	0.2699	Diabetic retinopathy (more controls excluded) || id:finn-b-DM_RETINOPATHY_EXMORE	Diabetic retinopathy (more controls excluded)	Diabetic retinopathy (more controls excluded) || ||	TRUE	igd	1.09999e-10	421986	0.00210903	25150890	4	ukb-b-7953	|| id:ukb-b-7953	TRUE	reported	igd	2	TRUE	9.86075e-05	41.6149
rs6873367	C	T	C	T	0.00867415	-0.0007	0.364824	0.4849	FALSE	FALSE	FALSE	finn-b-DM_RETINOPATHY_EXMORE	5	92574385	0.0132	190594	0.957	Diabetic retinopathy (more controls excluded) || id:finn-b-DM_RETINOPATHY_EXMORE	Diabetic retinopathy (more controls excluded)	Diabetic retinopathy (more controls excluded) || ||	TRUE	igd	4.09996e-07	421986	0.00171322	92574385	5	ukb-b-7953	|| id:ukb-b-7953	TRUE	reported	igd	2	TRUE	6.0744e-05	25.6345
rs6886191	G	A	G	A	0.0111534	-0.0063	0.559405	0.5474	FALSE	FALSE	FALSE	finn-b-DM_RETINOPATHY_EXMORE	5	77157607	0.0132	190594	0.636499	Diabetic retinopathy (more controls excluded) || id:finn-b-DM_RETINOPATHY_EXMORE	Diabetic retinopathy (more controls excluded)	Diabetic retinopathy (more controls excluded) || ||	TRUE	igd	1.80011e-11	421986	0.00165843	77157607	5	ukb-b-7953	|| id:ukb-b-7953	TRUE	reported	igd	2	TRUE	0.000107171	45.2291
rs6902771	T	C	T	C	0.0139043	-0.0037	0.463035	0.4157	FALSE	FALSE	FALSE	finn-b-DM_RETINOPATHY_EXMORE	6	152157881	0.0134	190594	0.7822	Diabetic retinopathy (more controls excluded) || id:finn-b-DM_RETINOPATHY_EXMORE	Diabetic retinopathy (more controls excluded)	Diabetic retinopathy (more controls excluded) || ||	TRUE	igd	2.49977e-17	421986	0.00164169	152157881	6	ukb-b-7953	|| id:ukb-b-7953	TRUE	reported	igd	2	TRUE	0.000169959	71.7322
rs6906411	A	G	A	G	-0.00953023	-0.0139	0.449499	0.5376	FALSE	FALSE	FALSE	finn-b-DM_RETINOPATHY_EXMORE	6	81913276	0.0133	190594	0.2934	Diabetic retinopathy (more controls excluded) || id:finn-b-DM_RETINOPATHY_EXMORE	Diabetic retinopathy (more controls excluded)	Diabetic retinopathy (more controls excluded) || ||	TRUE	igd	9.40005e-09	421986	0.00165975	81913276	6	ukb-b-7953	|| id:ukb-b-7953	TRUE	reported	igd	2	TRUE	7.81249e-05	32.97
rs6919321	A	G	A	G	0.0108866	0.0152	0.60753	0.7172	FALSE	FALSE	FALSE	finn-b-DM_RETINOPATHY_EXMORE	6	33724004	0.0147	190594	0.3011	Diabetic retinopathy (more controls excluded) || id:finn-b-DM_RETINOPATHY_EXMORE	Diabetic retinopathy (more controls excluded)	Diabetic retinopathy (more controls excluded) || ||	TRUE	igd	1.09999e-10	421986	0.00168563	33724004	6	ukb-b-7953	|| id:ukb-b-7953	TRUE	reported	igd	2	TRUE	9.88369e-05	41.7117
rs6937121	G	T	G	T	-0.0233431	-0.0157	0.289184	0.2597	FALSE	FALSE	FALSE	finn-b-DM_RETINOPATHY_EXMORE	6	142707133	0.015	190594	0.2927	Diabetic retinopathy (more controls excluded) || id:finn-b-DM_RETINOPATHY_EXMORE	Diabetic retinopathy (more controls excluded)	Diabetic retinopathy (more controls excluded) || ||	TRUE	igd	4.19952e-38	421986	0.00180879	142707133	6	ukb-b-7953	|| id:ukb-b-7953	TRUE	reported	igd	2	TRUE	0.000394522	166.548
rs6965423	C	T	C	T	-0.0108395	0.0256	0.50901	0.4988	FALSE	FALSE	FALSE	finn-b-DM_RETINOPATHY_EXMORE	7	82516530	0.0131	190594	0.0512602	Diabetic retinopathy (more controls excluded) || id:finn-b-DM_RETINOPATHY_EXMORE	Diabetic retinopathy (more controls excluded)	Diabetic retinopathy (more controls excluded) || ||	TRUE	igd	4.49987e-11	421986	0.00164539	82516530	7	ukb-b-7953	|| id:ukb-b-7953	TRUE	reported	igd	2	TRUE	0.000102834	43.3989
rs6977081	T	G	T	G	0.0158604	0.0226	0.333825	0.3578	FALSE	FALSE	FALSE	finn-b-DM_RETINOPATHY_EXMORE	7	150542515	0.0137	190594	0.1002	Diabetic retinopathy (more controls excluded) || id:finn-b-DM_RETINOPATHY_EXMORE	Diabetic retinopathy (more controls excluded)	Diabetic retinopathy (more controls excluded) || ||	TRUE	igd	1.59993e-19	421986	0.00175433	150542515	7	ukb-b-7953	|| id:ukb-b-7953	TRUE	reported	igd	2	TRUE	0.000193653	81.7342
rs698748	G	A	G	A	0.00936006	0.0005	0.581469	0.5044	FALSE	FALSE	FALSE	finn-b-DM_RETINOPATHY_EXMORE	19	1424888	0.0132	190594	0.9669	Diabetic retinopathy (more controls excluded) || id:finn-b-DM_RETINOPATHY_EXMORE	Diabetic retinopathy (more controls excluded)	Diabetic retinopathy (more controls excluded) || ||	TRUE	igd	2.5e-08	421986	0.00167978	1424888	19	ukb-b-7953	|| id:ukb-b-7953	TRUE	reported	igd	2	TRUE	7.35737e-05	31.0492
rs7001104	C	T	C	T	-0.0113929	-0.0006	0.161378	0.1612	FALSE	FALSE	FALSE	finn-b-DM_RETINOPATHY_EXMORE	8	34555583	0.0179	190594	0.9737	Diabetic retinopathy (more controls excluded) || id:finn-b-DM_RETINOPATHY_EXMORE	Diabetic retinopathy (more controls excluded)	Diabetic retinopathy (more controls excluded) || ||	TRUE	igd	3.69999e-07	421986	0.00224123	34555583	8	ukb-b-7953	|| id:ukb-b-7953	TRUE	reported	igd	2	TRUE	6.1231e-05	25.8401
rs7012637	A	G	A	G	-0.0101349	0.0155	0.4738	0.5082	FALSE	FALSE	FALSE	finn-b-DM_RETINOPATHY_EXMORE	8	9173209	0.015	190594	0.2999	Diabetic retinopathy (more controls excluded) || id:finn-b-DM_RETINOPATHY_EXMORE	Diabetic retinopathy (more controls excluded)	Diabetic retinopathy (more controls excluded) || ||	TRUE	igd	9.59997e-10	421986	0.00165698	9173209	8	ukb-b-7953	|| id:ukb-b-7953	TRUE	reported	igd	2	TRUE	8.86478e-05	37.4113
rs7027103	C	G	C	G	-0.0165277	-0.0023	0.203801	0.2314	FALSE	TRUE	FALSE	finn-b-DM_RETINOPATHY_EXMORE	9	119126101	0.0156	190594	0.8806	Diabetic retinopathy (more controls excluded) || id:finn-b-DM_RETINOPATHY_EXMORE	Diabetic retinopathy (more controls excluded)	Diabetic retinopathy (more controls excluded) || ||	TRUE	igd	5.70033e-16	421986	0.00204156	119126101	9	ukb-b-7953	|| id:ukb-b-7953	TRUE	reported	igd	2	TRUE	0.000155287	65.5388
rs7029491	G	C	G	C	0.0134513	-0.0086	0.334337	0.2887	FALSE	TRUE	FALSE	finn-b-DM_RETINOPATHY_EXMORE	9	16986112	0.0146	190594	0.5551	Diabetic retinopathy (more controls excluded) || id:finn-b-DM_RETINOPATHY_EXMORE	Diabetic retinopathy (more controls excluded)	Diabetic retinopathy (more controls excluded) || ||	TRUE	igd	1.80011e-14	421986	0.0017552	16986112	9	ukb-b-7953	|| id:ukb-b-7953	TRUE	reported	igd	2	TRUE	0.000139161	58.7318
rs7105777	T	C	T	C	-0.0108209	0.0184	0.631869	0.4951	FALSE	FALSE	FALSE	finn-b-DM_RETINOPATHY_EXMORE	11	33041338	0.0132	190594	0.1617	Diabetic retinopathy (more controls excluded) || id:finn-b-DM_RETINOPATHY_EXMORE	Diabetic retinopathy (more controls excluded)	Diabetic retinopathy (more controls excluded) || ||	TRUE	igd	2.39999e-10	421986	0.00170784	33041338	11	ukb-b-7953	|| id:ukb-b-7953	TRUE	reported	igd	2	TRUE	9.51246e-05	40.1449
rs723149	G	A	G	A	-0.014312	0.0166	0.56266	0.5552	FALSE	FALSE	FALSE	finn-b-DM_RETINOPATHY_EXMORE	7	46577056	0.0132	190594	0.2088	Diabetic retinopathy (more controls excluded) || id:finn-b-DM_RETINOPATHY_EXMORE	Diabetic retinopathy (more controls excluded)	Diabetic retinopathy (more controls excluded) || ||	TRUE	igd	5.30029e-18	421986	0.00165522	46577056	7	ukb-b-7953	|| id:ukb-b-7953	TRUE	reported	igd	2	TRUE	0.000177139	74.7631
rs723588	C	T	C	T	0.0194088	-0.0011	0.142475	0.1654	FALSE	FALSE	FALSE	finn-b-DM_RETINOPATHY_EXMORE	6	81056634	0.0177	190594	0.9507	Diabetic retinopathy (more controls excluded) || id:finn-b-DM_RETINOPATHY_EXMORE	Diabetic retinopathy (more controls excluded)	Diabetic retinopathy (more controls excluded) || ||	TRUE	igd	1.20005e-16	421986	0.00234291	81056634	6	ukb-b-7953	|| id:ukb-b-7953	TRUE	reported	igd	2	TRUE	0.000162599	68.6253
rs72643433	A	G	A	G	-0.0198047	0.0179	0.252489	0.2096	FALSE	FALSE	FALSE	finn-b-DM_RETINOPATHY_EXMORE	5	158364449	0.0162	190594	0.2695	Diabetic retinopathy (more controls excluded) || id:finn-b-DM_RETINOPATHY_EXMORE	Diabetic retinopathy (more controls excluded)	Diabetic retinopathy (more controls excluded) || ||	TRUE	igd	1.39991e-25	421986	0.00189404	158364449	5	ukb-b-7953	|| id:ukb-b-7953	TRUE	reported	igd	2	TRUE	0.000259029	109.334
rs72656010	C	T	C	T	-0.0309087	-0.0137	0.132118	0.1274	FALSE	FALSE	FALSE	finn-b-DM_RETINOPATHY_EXMORE	8	57122215	0.0198	190594	0.4896	Diabetic retinopathy (more controls excluded) || id:finn-b-DM_RETINOPATHY_EXMORE	Diabetic retinopathy (more controls excluded)	Diabetic retinopathy (more controls excluded) || ||	TRUE	igd	5.60015e-37	421986	0.00243307	57122215	8	ukb-b-7953	|| id:ukb-b-7953	TRUE	reported	igd	2	TRUE	0.000382286	161.38
rs72665944	A	G	A	G	-0.0220313	0.0653	0.07632	0.02457	FALSE	FALSE	FALSE	finn-b-DM_RETINOPATHY_EXMORE	4	106181570	0.0424	190594	0.1232	Diabetic retinopathy (more controls excluded) || id:finn-b-DM_RETINOPATHY_EXMORE	Diabetic retinopathy (more controls excluded)	Diabetic retinopathy (more controls excluded) || ||	TRUE	igd	2.09991e-12	421986	0.00313425	106181570	4	ukb-b-7953	|| id:ukb-b-7953	TRUE	reported	igd	2	TRUE	0.000117075	49.4096
rs72673891	G	A	G	A	0.0325497	-0.0259	0.067566	0.03251	FALSE	FALSE	FALSE	finn-b-DM_RETINOPATHY_EXMORE	4	106814302	0.0368	190594	0.4812	Diabetic retinopathy (more controls excluded) || id:finn-b-DM_RETINOPATHY_EXMORE	Diabetic retinopathy (more controls excluded)	Diabetic retinopathy (more controls excluded) || ||	TRUE	igd	3.29989e-23	421986	0.00328044	106814302	4	ukb-b-7953	|| id:ukb-b-7953	TRUE	reported	igd	2	TRUE	0.000233255	98.4527
rs72755233	A	G	A	G	-0.0339278	0.0209	0.111547	0.1171	FALSE	FALSE	FALSE	finn-b-DM_RETINOPATHY_EXMORE	15	100692953	0.0207	190594	0.3143	Diabetic retinopathy (more controls excluded) || id:finn-b-DM_RETINOPATHY_EXMORE	Diabetic retinopathy (more controls excluded)	Diabetic retinopathy (more controls excluded) || ||	TRUE	igd	9.60064e-39	421986	0.00260619	100692953	15	ukb-b-7953	|| id:ukb-b-7953	TRUE	reported	igd	2	TRUE	0.000401446	169.472
rs72904209	C	T	C	T	-0.0149893	0.0087	0.13427	0.1213	FALSE	FALSE	FALSE	finn-b-DM_RETINOPATHY_EXMORE	2	157046432	0.0202	190594	0.6652	Diabetic retinopathy (more controls excluded) || id:finn-b-DM_RETINOPATHY_EXMORE	Diabetic retinopathy (more controls excluded)	Diabetic retinopathy (more controls excluded) || ||	TRUE	igd	4.90004e-10	421986	0.00240925	157046432	2	ukb-b-7953	|| id:ukb-b-7953	TRUE	reported	igd	2	TRUE	9.17194e-05	38.7077
rs72976986	A	G	A	G	0.0157335	-0.0423	0.190197	0.1575	FALSE	FALSE	FALSE	finn-b-DM_RETINOPATHY_EXMORE	19	4050424	0.0181	190594	0.0192199	Diabetic retinopathy (more controls excluded) || id:finn-b-DM_RETINOPATHY_EXMORE	Diabetic retinopathy (more controls excluded)	Diabetic retinopathy (more controls excluded) || ||	TRUE	igd	9.79941e-14	421986	0.00211371	4050424	19	ukb-b-7953	|| id:ukb-b-7953	TRUE	reported	igd	2	TRUE	0.000131282	55.4061
rs73125628	T	C	T	C	-0.0107868	-0.0068	0.27862	0.3572	FALSE	FALSE	FALSE	finn-b-DM_RETINOPATHY_EXMORE	20	20066701	0.0137	190594	0.619801	Diabetic retinopathy (more controls excluded) || id:finn-b-DM_RETINOPATHY_EXMORE	Diabetic retinopathy (more controls excluded)	Diabetic retinopathy (more controls excluded) || ||	TRUE	igd	4.30002e-09	421986	0.00183637	20066701	20	ukb-b-7953	|| id:ukb-b-7953	TRUE	reported	igd	2	TRUE	8.17582e-05	34.5035
rs73186813	A	C	A	C	0.0114232	-0.0055	0.179031	0.2202	FALSE	FALSE	FALSE	finn-b-DM_RETINOPATHY_EXMORE	13	49840891	0.0159	190594	0.730299	Diabetic retinopathy (more controls excluded) || id:finn-b-DM_RETINOPATHY_EXMORE	Diabetic retinopathy (more controls excluded)	Diabetic retinopathy (more controls excluded) || ||	TRUE	igd	1.29999e-07	421986	0.00216653	49840891	13	ukb-b-7953	|| id:ukb-b-7953	TRUE	reported	igd	2	TRUE	6.58748e-05	27.8
rs735830	A	G	A	G	-0.0162617	-0.0037	0.208865	0.1769	FALSE	FALSE	FALSE	finn-b-DM_RETINOPATHY_EXMORE	16	3695354	0.0172	190594	0.8291	Diabetic retinopathy (more controls excluded) || id:finn-b-DM_RETINOPATHY_EXMORE	Diabetic retinopathy (more controls excluded)	Diabetic retinopathy (more controls excluded) || ||	TRUE	igd	8.69961e-16	421986	0.00202148	3695354	16	ukb-b-7953	|| id:ukb-b-7953	TRUE	reported	igd	2	TRUE	0.00015333	64.7129
rs7359156	G	A	G	A	-0.0137136	-0.0037	0.209384	0.2338	FALSE	FALSE	FALSE	finn-b-DM_RETINOPATHY_EXMORE	14	37488610	0.0156	190594	0.8103	Diabetic retinopathy (more controls excluded) || id:finn-b-DM_RETINOPATHY_EXMORE	Diabetic retinopathy (more controls excluded)	Diabetic retinopathy (more controls excluded) || ||	TRUE	igd	1.29987e-11	421986	0.00202651	37488610	14	ukb-b-7953	|| id:ukb-b-7953	TRUE	reported	igd	2	TRUE	0.000108508	45.7935
rs73923824	A	C	A	C	0.0119593	-0.0263	0.187487	0.184	FALSE	FALSE	FALSE	finn-b-DM_RETINOPATHY_EXMORE	19	29933396	0.017	190594	0.1215	Diabetic retinopathy (more controls excluded) || id:finn-b-DM_RETINOPATHY_EXMORE	Diabetic retinopathy (more controls excluded)	Diabetic retinopathy (more controls excluded) || ||	TRUE	igd	2e-08	421986	0.00213172	29933396	19	ukb-b-7953	|| id:ukb-b-7953	TRUE	reported	igd	2	TRUE	7.45797e-05	31.4738
rs74479397	C	T	C	T	-0.0174081	0	0.06723	0.03641	FALSE	FALSE	FALSE	finn-b-DM_RETINOPATHY_EXMORE	2	26167443	0.0351	190594	0.9996	Diabetic retinopathy (more controls excluded) || id:finn-b-DM_RETINOPATHY_EXMORE	Diabetic retinopathy (more controls excluded)	Diabetic retinopathy (more controls excluded) || ||	TRUE	igd	1.5e-07	421986	0.00331323	26167443	2	ukb-b-7953	|| id:ukb-b-7953	TRUE	reported	igd	2	TRUE	6.54144e-05	27.6056
rs74483355	T	C	T	C	-0.0195417	-0.028	0.112455	0.06438	FALSE	FALSE	FALSE	finn-b-DM_RETINOPATHY_EXMORE	16	30836430	0.0268	190594	0.2956	Diabetic retinopathy (more controls excluded) || id:finn-b-DM_RETINOPATHY_EXMORE	Diabetic retinopathy (more controls excluded)	Diabetic retinopathy (more controls excluded) || ||	TRUE	igd	6.09958e-14	421986	0.00260367	30836430	16	ukb-b-7953	|| id:ukb-b-7953	TRUE	reported	igd	2	TRUE	0.000133474	56.3314
rs74767794	G	A	G	A	0.0116672	0.0065	0.316352	0.367	FALSE	FALSE	FALSE	finn-b-DM_RETINOPATHY_EXMORE	1	184006128	0.0136	190594	0.633501	Diabetic retinopathy (more controls excluded) || id:finn-b-DM_RETINOPATHY_EXMORE	Diabetic retinopathy (more controls excluded)	Diabetic retinopathy (more controls excluded) || ||	TRUE	igd	4.60045e-11	421986	0.00177224	184006128	1	ukb-b-7953	|| id:ukb-b-7953	TRUE	reported	igd	2	TRUE	0.000102694	43.3397
rs75201573	C	T	C	T	0.0160282	0.0063	0.228688	0.3046	FALSE	FALSE	FALSE	finn-b-DM_RETINOPATHY_EXMORE	8	57136197	0.0143	190594	0.6611	Diabetic retinopathy (more controls excluded) || id:finn-b-DM_RETINOPATHY_EXMORE	Diabetic retinopathy (more controls excluded)	Diabetic retinopathy (more controls excluded) || ||	TRUE	igd	3.29989e-16	421986	0.00196373	57136197	8	ukb-b-7953	|| id:ukb-b-7953	TRUE	reported	igd	2	TRUE	0.000157848	66.6199
rs7535275	G	A	G	A	0.0135894	0.0212	0.130968	0.09772	FALSE	FALSE	FALSE	finn-b-DM_RETINOPATHY_EXMORE	1	150354210	0.0223	190594	0.3419	Diabetic retinopathy (more controls excluded) || id:finn-b-DM_RETINOPATHY_EXMORE	Diabetic retinopathy (more controls excluded)	Diabetic retinopathy (more controls excluded) || ||	TRUE	igd	2.39999e-08	421986	0.00243438	150354210	1	ukb-b-7953	|| id:ukb-b-7953	TRUE	reported	igd	2	TRUE	7.38403e-05	31.1617
rs75421844	C	T	C	T	0.0271346	-0.0294	0.083714	0.0767	FALSE	FALSE	FALSE	finn-b-DM_RETINOPATHY_EXMORE	5	108220554	0.0247	190594	0.2342	Diabetic retinopathy (more controls excluded) || id:finn-b-DM_RETINOPATHY_EXMORE	Diabetic retinopathy (more controls excluded)	Diabetic retinopathy (more controls excluded) || ||	TRUE	igd	6.90081e-20	421986	0.00297229	108220554	5	ukb-b-7953	|| id:ukb-b-7953	TRUE	reported	igd	2	TRUE	0.000197461	83.3417
rs7562385	T	C	T	C	0.0207069	-0.0233	0.895666	0.9064	FALSE	FALSE	FALSE	finn-b-DM_RETINOPATHY_EXMORE	2	218583945	0.0225	190594	0.2998	Diabetic retinopathy (more controls excluded) || id:finn-b-DM_RETINOPATHY_EXMORE	Diabetic retinopathy (more controls excluded)	Diabetic retinopathy (more controls excluded) || ||	TRUE	igd	1.10002e-14	421986	0.00267966	218583945	2	ukb-b-7953	|| id:ukb-b-7953	TRUE	reported	igd	2	TRUE	0.000141485	59.713
rs7595574	G	T	G	T	-0.00893249	-0.0041	0.508148	0.4042	FALSE	FALSE	FALSE	finn-b-DM_RETINOPATHY_EXMORE	2	112862671	0.0134	190594	0.7614	Diabetic retinopathy (more controls excluded) || id:finn-b-DM_RETINOPATHY_EXMORE	Diabetic retinopathy (more controls excluded)	Diabetic retinopathy (more controls excluded) || ||	TRUE	igd	5.19996e-08	421986	0.00164083	112862671	2	ukb-b-7953	|| id:ukb-b-7953	TRUE	reported	igd	2	TRUE	7.02246e-05	29.6357
rs75965166	T	G	T	G	-0.0257352	-0.0027	0.027212	0.007747	FALSE	FALSE	FALSE	finn-b-DM_RETINOPATHY_EXMORE	2	169642444	0.0759	190594	0.9711	Diabetic retinopathy (more controls excluded) || id:finn-b-DM_RETINOPATHY_EXMORE	Diabetic retinopathy (more controls excluded)	Diabetic retinopathy (more controls excluded) || ||	TRUE	igd	4.60002e-07	421986	0.0051032	169642444	2	ukb-b-7953	|| id:ukb-b-7953	TRUE	reported	igd	2	TRUE	6.02623e-05	25.4313
rs75979288	C	A	C	A	-0.0265156	-0.063	0.025045	0.005426	FALSE	FALSE	FALSE	finn-b-DM_RETINOPATHY_EXMORE	10	60588885	0.0922	190594	0.494399	Diabetic retinopathy (more controls excluded) || id:finn-b-DM_RETINOPATHY_EXMORE	Diabetic retinopathy (more controls excluded)	Diabetic retinopathy (more controls excluded) || ||	TRUE	igd	4.49997e-07	421986	0.00525233	60588885	10	ukb-b-7953	|| id:ukb-b-7953	TRUE	reported	igd	2	TRUE	6.03913e-05	25.4857
rs76084836	T	C	T	C	-0.033974	0.0167	0.018081	0.0385	FALSE	FALSE	FALSE	finn-b-DM_RETINOPATHY_EXMORE	18	56649060	0.034	190594	0.624001	Diabetic retinopathy (more controls excluded) || id:finn-b-DM_RETINOPATHY_EXMORE	Diabetic retinopathy (more controls excluded)	Diabetic retinopathy (more controls excluded) || ||	TRUE	igd	3.79997e-08	421986	0.00617832	56649060	18	ukb-b-7953	|| id:ukb-b-7953	TRUE	reported	igd	2	TRUE	7.16512e-05	30.2378
rs76219171	A	G	A	G	-0.0193054	-0.0048	0.06075	0.03557	FALSE	FALSE	FALSE	finn-b-DM_RETINOPATHY_EXMORE	16	50188929	0.0354	190594	0.8933	Diabetic retinopathy (more controls excluded) || id:finn-b-DM_RETINOPATHY_EXMORE	Diabetic retinopathy (more controls excluded)	Diabetic retinopathy (more controls excluded) || ||	TRUE	igd	2.99999e-08	421986	0.00348454	50188929	16	ukb-b-7953	|| id:ukb-b-7953	TRUE	reported	igd	2	TRUE	7.27339e-05	30.6948
rs7632	C	T	C	T	-0.0104067	-0.0011	0.512981	0.6696	FALSE	FALSE	FALSE	finn-b-DM_RETINOPATHY_EXMORE	2	10194487	0.014	190594	0.9384	Diabetic retinopathy (more controls excluded) || id:finn-b-DM_RETINOPATHY_EXMORE	Diabetic retinopathy (more controls excluded)	Diabetic retinopathy (more controls excluded) || ||	TRUE	igd	2.19999e-10	421986	0.0016401	10194487	2	ukb-b-7953	|| id:ukb-b-7953	TRUE	reported	igd	2	TRUE	9.53995e-05	40.2609
rs7638143	A	G	A	G	-0.0139644	0.0176	0.582086	0.5422	FALSE	FALSE	FALSE	finn-b-DM_RETINOPATHY_EXMORE	3	13806135	0.0132	190594	0.1803	Diabetic retinopathy (more controls excluded) || id:finn-b-DM_RETINOPATHY_EXMORE	Diabetic retinopathy (more controls excluded)	Diabetic retinopathy (more controls excluded) || ||	TRUE	igd	4.90004e-17	421986	0.00166448	13806135	3	ukb-b-7953	|| id:ukb-b-7953	TRUE	reported	igd	2	TRUE	0.00016677	70.3858
rs76563195	G	C	G	C	-0.0142082	-0.0165	0.242852	0.2127	FALSE	TRUE	FALSE	finn-b-DM_RETINOPATHY_EXMORE	8	120476552	0.0161	190594	0.3047	Diabetic retinopathy (more controls excluded) || id:finn-b-DM_RETINOPATHY_EXMORE	Diabetic retinopathy (more controls excluded)	Diabetic retinopathy (more controls excluded) || ||	TRUE	igd	1.39991e-13	421986	0.00192116	120476552	8	ukb-b-7953	|| id:ukb-b-7953	TRUE	reported	igd	2	TRUE	0.000129598	54.6952
rs7658773	C	T	C	T	0.00905242	0.0116	0.404861	0.3768	FALSE	FALSE	FALSE	finn-b-DM_RETINOPATHY_EXMORE	4	146843410	0.0135	190594	0.3906	Diabetic retinopathy (more controls excluded) || id:finn-b-DM_RETINOPATHY_EXMORE	Diabetic retinopathy (more controls excluded)	Diabetic retinopathy (more controls excluded) || ||	TRUE	igd	5.99998e-08	421986	0.00167069	146843410	4	ukb-b-7953	|| id:ukb-b-7953	TRUE	reported	igd	2	TRUE	6.9568e-05	29.3586
rs76660472	C	G	C	G	-0.0174303	0.01	0.078285	0.05359	FALSE	TRUE	FALSE	finn-b-DM_RETINOPATHY_EXMORE	19	42773831	0.0295	190594	0.7346	Diabetic retinopathy (more controls excluded) || id:finn-b-DM_RETINOPATHY_EXMORE	Diabetic retinopathy (more controls excluded)	Diabetic retinopathy (more controls excluded) || ||	TRUE	igd	1.2e-08	421986	0.00306179	42773831	19	ukb-b-7953	|| id:ukb-b-7953	TRUE	reported	igd	2	TRUE	7.6794e-05	32.4083
rs76756126	A	G	A	G	-0.0197784	0.0342	0.046394	0.02622	FALSE	FALSE	FALSE	finn-b-DM_RETINOPATHY_EXMORE	17	36830727	0.0411	190594	0.4049	Diabetic retinopathy (more controls excluded) || id:finn-b-DM_RETINOPATHY_EXMORE	Diabetic retinopathy (more controls excluded)	Diabetic retinopathy (more controls excluded) || ||	TRUE	igd	4.39997e-07	421986	0.00391652	36830727	17	ukb-b-7953	|| id:ukb-b-7953	TRUE	reported	igd	2	TRUE	6.04307e-05	25.5023
rs76785101	T	C	T	C	-0.0221296	0.0203	0.059317	0.04767	FALSE	FALSE	FALSE	finn-b-DM_RETINOPATHY_EXMORE	8	32305121	0.0309	190594	0.5107	Diabetic retinopathy (more controls excluded) || id:finn-b-DM_RETINOPATHY_EXMORE	Diabetic retinopathy (more controls excluded)	Diabetic retinopathy (more controls excluded) || ||	TRUE	igd	2.5e-10	421986	0.00349654	32305121	8	ukb-b-7953	|| id:ukb-b-7953	TRUE	reported	igd	2	TRUE	9.49141e-05	40.056
rs76895963	G	T	G	T	0.0711121	-0.0967	0.020683	0.03243	FALSE	FALSE	FALSE	finn-b-DM_RETINOPATHY_EXMORE	12	4384844	0.0386	190594	0.01217	Diabetic retinopathy (more controls excluded) || id:finn-b-DM_RETINOPATHY_EXMORE	Diabetic retinopathy (more controls excluded)	Diabetic retinopathy (more controls excluded) || ||	TRUE	igd	4.60045e-29	421986	0.00635528	4384844	12	ukb-b-7953	|| id:ukb-b-7953	TRUE	reported	igd	2	TRUE	0.000296613	125.203
rs77328429	A	G	A	G	0.0188547	0.053	0.114012	0.07733	FALSE	FALSE	FALSE	finn-b-DM_RETINOPATHY_EXMORE	1	218837881	0.0245	190594	0.0306902	Diabetic retinopathy (more controls excluded) || id:finn-b-DM_RETINOPATHY_EXMORE	Diabetic retinopathy (more controls excluded)	Diabetic retinopathy (more controls excluded) || ||	TRUE	igd	2.39994e-13	421986	0.00257478	218837881	1	ukb-b-7953	|| id:ukb-b-7953	TRUE	reported	igd	2	TRUE	0.000127059	53.6237
rs7753558	A	C	A	C	0.00886321	-0.0037	0.63408	0.6829	FALSE	FALSE	FALSE	finn-b-DM_RETINOPATHY_EXMORE	6	117523471	0.0141	190594	0.792301	Diabetic retinopathy (more controls excluded) || id:finn-b-DM_RETINOPATHY_EXMORE	Diabetic retinopathy (more controls excluded)	Diabetic retinopathy (more controls excluded) || ||	TRUE	igd	2.30001e-07	421986	0.00171288	117523471	6	ukb-b-7953	|| id:ukb-b-7953	TRUE	reported	igd	2	TRUE	6.34458e-05	26.7748
rs77804065	T	C	T	C	-0.0293446	0.0178	0.224606	0.1056	FALSE	FALSE	FALSE	finn-b-DM_RETINOPATHY_EXMORE	17	43810896	0.0215	190594	0.4061	Diabetic retinopathy (more controls excluded) || id:finn-b-DM_RETINOPATHY_EXMORE	Diabetic retinopathy (more controls excluded)	Diabetic retinopathy (more controls excluded) || ||	TRUE	igd	1.29987e-49	421986	0.00198179	43810896	17	ukb-b-7953	|| id:ukb-b-7953	TRUE	reported	igd	2	TRUE	0.000519299	219.25
rs7815955	T	A	T	A	-0.0239073	0.0269	0.203201	0.1772	FALSE	TRUE	FALSE	finn-b-DM_RETINOPATHY_EXMORE	8	130719567	0.0173	190594	0.1206	Diabetic retinopathy (more controls excluded) || id:finn-b-DM_RETINOPATHY_EXMORE	Diabetic retinopathy (more controls excluded)	Diabetic retinopathy (more controls excluded) || ||	TRUE	igd	1.10002e-31	421986	0.00204165	130719567	8	ukb-b-7953	|| id:ukb-b-7953	TRUE	reported	igd	2	TRUE	0.000324832	137.119
rs78378222	G	T	G	T	0.0600012	0.0276	0.01219	0.01736	FALSE	FALSE	FALSE	finn-b-DM_RETINOPATHY_EXMORE	17	7571752	0.0508	190594	0.5872	Diabetic retinopathy (more controls excluded) || id:finn-b-DM_RETINOPATHY_EXMORE	Diabetic retinopathy (more controls excluded)	Diabetic retinopathy (more controls excluded) || ||	TRUE	igd	4.30031e-15	421986	0.00764883	7571752	17	ukb-b-7953	|| id:ukb-b-7953	TRUE	reported	igd	2	TRUE	0.000145804	61.5358
rs784808	C	T	C	T	0.0100268	-0.0153	0.556276	0.5505	FALSE	FALSE	FALSE	finn-b-DM_RETINOPATHY_EXMORE	8	97406226	0.0132	190594	0.2452	Diabetic retinopathy (more controls excluded) || id:finn-b-DM_RETINOPATHY_EXMORE	Diabetic retinopathy (more controls excluded)	Diabetic retinopathy (more controls excluded) || ||	TRUE	igd	1.40001e-09	421986	0.00165571	97406226	8	ukb-b-7953	|| id:ukb-b-7953	TRUE	reported	igd	2	TRUE	8.69001e-05	36.6736
rs7854962	G	C	G	C	-0.017877	0.003	0.212959	0.1874	FALSE	TRUE	FALSE	finn-b-DM_RETINOPATHY_EXMORE	9	96900505	0.0169	190594	0.8582	Diabetic retinopathy (more controls excluded) || id:finn-b-DM_RETINOPATHY_EXMORE	Diabetic retinopathy (more controls excluded)	Diabetic retinopathy (more controls excluded) || ||	TRUE	igd	1e-18	421986	0.00202336	96900505	9	ukb-b-7953	|| id:ukb-b-7953	TRUE	reported	igd	2	TRUE	0.000184954	78.0622
rs78579285	T	C	T	C	-0.0147405	0.0148	0.181123	0.1857	FALSE	FALSE	FALSE	finn-b-DM_RETINOPATHY_EXMORE	16	88813060	0.0169	190594	0.383	Diabetic retinopathy (more controls excluded) || id:finn-b-DM_RETINOPATHY_EXMORE	Diabetic retinopathy (more controls excluded)	Diabetic retinopathy (more controls excluded) || ||	TRUE	igd	4.60045e-12	421986	0.00213123	88813060	16	ukb-b-7953	|| id:ukb-b-7953	TRUE	reported	igd	2	TRUE	0.000113349	47.8368
rs78862838	A	G	A	G	-0.0275576	0.0686	0.023703	0.01629	FALSE	FALSE	FALSE	finn-b-DM_RETINOPATHY_EXMORE	5	173063623	0.052	190594	0.1877	Diabetic retinopathy (more controls excluded) || id:finn-b-DM_RETINOPATHY_EXMORE	Diabetic retinopathy (more controls excluded)	Diabetic retinopathy (more controls excluded) || ||	TRUE	igd	3.2e-07	421986	0.00539138	173063623	5	ukb-b-7953	|| id:ukb-b-7953	TRUE	reported	igd	2	TRUE	6.19096e-05	26.1265
rs7907533	A	C	A	C	0.00988224	-0.0004	0.548538	0.5819	FALSE	FALSE	FALSE	finn-b-DM_RETINOPATHY_EXMORE	10	78617536	0.0133	190594	0.9764	Diabetic retinopathy (more controls excluded) || id:finn-b-DM_RETINOPATHY_EXMORE	Diabetic retinopathy (more controls excluded)	Diabetic retinopathy (more controls excluded) || ||	TRUE	igd	2.1e-09	421986	0.0016501	78617536	10	ukb-b-7953	|| id:ukb-b-7953	TRUE	reported	igd	2	TRUE	8.49876e-05	35.8664
rs7916879	A	G	A	G	-0.0108696	0.0174	0.369335	0.3712	FALSE	FALSE	FALSE	finn-b-DM_RETINOPATHY_EXMORE	10	12300790	0.0136	190594	0.2023	Diabetic retinopathy (more controls excluded) || id:finn-b-DM_RETINOPATHY_EXMORE	Diabetic retinopathy (more controls excluded)	Diabetic retinopathy (more controls excluded) || ||	TRUE	igd	1.79999e-10	421986	0.00170511	12300790	10	ukb-b-7953	|| id:ukb-b-7953	TRUE	reported	igd	2	TRUE	9.62903e-05	40.6369
rs7956181	C	T	C	T	0.017134	-0.004	0.096091	0.1037	FALSE	FALSE	FALSE	finn-b-DM_RETINOPATHY_EXMORE	12	50056339	0.0216	190594	0.8524	Diabetic retinopathy (more controls excluded) || id:finn-b-DM_RETINOPATHY_EXMORE	Diabetic retinopathy (more controls excluded)	Diabetic retinopathy (more controls excluded) || ||	TRUE	igd	7.39997e-10	421986	0.00278289	50056339	12	ukb-b-7953	|| id:ukb-b-7953	TRUE	reported	igd	2	TRUE	8.98232e-05	37.9073
rs79623590	A	G	A	G	-0.0139513	0.0241	0.115432	0.1291	FALSE	FALSE	FALSE	finn-b-DM_RETINOPATHY_EXMORE	12	65670481	0.0197	190594	0.2201	Diabetic retinopathy (more controls excluded) || id:finn-b-DM_RETINOPATHY_EXMORE	Diabetic retinopathy (more controls excluded)	Diabetic retinopathy (more controls excluded) || ||	TRUE	igd	9.90011e-08	421986	0.00261797	65670481	12	ukb-b-7953	|| id:ukb-b-7953	TRUE	reported	igd	2	TRUE	6.72934e-05	28.3987
rs7968682	T	G	T	G	-0.0246342	0.0198	0.517742	0.4904	FALSE	FALSE	FALSE	finn-b-DM_RETINOPATHY_EXMORE	12	66371880	0.0132	190594	0.1329	Diabetic retinopathy (more controls excluded) || id:finn-b-DM_RETINOPATHY_EXMORE	Diabetic retinopathy (more controls excluded)	Diabetic retinopathy (more controls excluded) || ||	TRUE	igd	1.39991e-50	421986	0.00164702	66371880	12	ukb-b-7953	|| id:ukb-b-7953	TRUE	reported	igd	2	TRUE	0.000529848	223.706
rs7980065	G	T	G	T	-0.0106182	-0.0289	0.43574	0.347	FALSE	FALSE	FALSE	finn-b-DM_RETINOPATHY_EXMORE	12	1347086	0.0138	190594	0.0366404	Diabetic retinopathy (more controls excluded) || id:finn-b-DM_RETINOPATHY_EXMORE	Diabetic retinopathy (more controls excluded)	Diabetic retinopathy (more controls excluded) || ||	TRUE	igd	1.5e-10	421986	0.00165768	1347086	12	ukb-b-7953	|| id:ukb-b-7953	TRUE	reported	igd	2	TRUE	9.7221e-05	41.0297
rs798551	T	A	T	A	-0.0167727	0.0188	0.288946	0.3638	FALSE	TRUE	FALSE	finn-b-DM_RETINOPATHY_EXMORE	7	2766383	0.0136	190594	0.1676	Diabetic retinopathy (more controls excluded) || id:finn-b-DM_RETINOPATHY_EXMORE	Diabetic retinopathy (more controls excluded)	Diabetic retinopathy (more controls excluded) || ||	TRUE	igd	3.50026e-20	421986	0.00182292	2760338	7	ukb-b-7953	|| id:ukb-b-7953	TRUE	reported	igd	2	TRUE	0.000200579	84.6581
rs8001781	G	A	G	A	-0.0118573	-0.0146	0.661562	0.5593	FALSE	FALSE	FALSE	finn-b-DM_RETINOPATHY_EXMORE	13	92019155	0.0132	190594	0.269	Diabetic retinopathy (more controls excluded) || id:finn-b-DM_RETINOPATHY_EXMORE	Diabetic retinopathy (more controls excluded)	Diabetic retinopathy (more controls excluded) || ||	TRUE	igd	9.30037e-12	421986	0.00173947	92019155	13	ukb-b-7953	|| id:ukb-b-7953	TRUE	reported	igd	2	TRUE	0.000110101	46.466
rs8033776	G	A	G	A	0.0109236	0.0157	0.4683	0.4486	FALSE	FALSE	FALSE	finn-b-DM_RETINOPATHY_EXMORE	15	51108078	0.0132	190594	0.2364	Diabetic retinopathy (more controls excluded) || id:finn-b-DM_RETINOPATHY_EXMORE	Diabetic retinopathy (more controls excluded)	Diabetic retinopathy (more controls excluded) || ||	TRUE	igd	3.50026e-11	421986	0.00164896	51108078	15	ukb-b-7953	|| id:ukb-b-7953	TRUE	reported	igd	2	TRUE	0.000103984	43.8843
rs80349040	C	T	C	T	0.0149551	0.0049	0.098512	0.08843	FALSE	FALSE	FALSE	finn-b-DM_RETINOPATHY_EXMORE	8	107583672	0.0233	190594	0.8351	Diabetic retinopathy (more controls excluded) || id:finn-b-DM_RETINOPATHY_EXMORE	Diabetic retinopathy (more controls excluded)	Diabetic retinopathy (more controls excluded) || ||	TRUE	igd	8.30004e-08	421986	0.00278995	107583672	8	ukb-b-7953	|| id:ukb-b-7953	TRUE	reported	igd	2	TRUE	6.80861e-05	28.7332
rs803765	A	C	A	C	-0.013468	0.0161	0.346274	0.35	FALSE	FALSE	FALSE	finn-b-DM_RETINOPATHY_EXMORE	13	71647588	0.0137	190594	0.2403	Diabetic retinopathy (more controls excluded) || id:finn-b-DM_RETINOPATHY_EXMORE	Diabetic retinopathy (more controls excluded)	Diabetic retinopathy (more controls excluded) || ||	TRUE	igd	6.4003e-15	421986	0.00172756	71647588	13	ukb-b-7953	|| id:ukb-b-7953	TRUE	reported	igd	2	TRUE	0.000144006	60.7768
rs8064926	G	A	G	A	-0.0120312	-0.0019	0.208126	0.2146	FALSE	FALSE	FALSE	finn-b-DM_RETINOPATHY_EXMORE	17	79413170	0.0161	190594	0.9076	Diabetic retinopathy (more controls excluded) || id:finn-b-DM_RETINOPATHY_EXMORE	Diabetic retinopathy (more controls excluded)	Diabetic retinopathy (more controls excluded) || ||	TRUE	igd	2.80001e-09	421986	0.00202461	79413170	17	ukb-b-7953	|| id:ukb-b-7953	TRUE	reported	igd	2	TRUE	8.3676e-05	35.3129
rs8094385	C	T	C	T	0.00873142	-0.0007	0.543077	0.5903	FALSE	FALSE	FALSE	finn-b-DM_RETINOPATHY_EXMORE	18	38019321	0.0133	190594	0.9593	Diabetic retinopathy (more controls excluded) || id:finn-b-DM_RETINOPATHY_EXMORE	Diabetic retinopathy (more controls excluded)	Diabetic retinopathy (more controls excluded) || ||	TRUE	igd	1.29999e-07	421986	0.00165612	38019321	18	ukb-b-7953	|| id:ukb-b-7953	TRUE	reported	igd	2	TRUE	6.58657e-05	27.7961
rs8107719	C	T	C	T	-0.0130467	0.0134	0.664833	0.7251	FALSE	FALSE	FALSE	finn-b-DM_RETINOPATHY_EXMORE	19	10804389	0.0147	190594	0.363	Diabetic retinopathy (more controls excluded) || id:finn-b-DM_RETINOPATHY_EXMORE	Diabetic retinopathy (more controls excluded)	Diabetic retinopathy (more controls excluded) || ||	TRUE	igd	7.00003e-14	421986	0.00174248	10804389	19	ukb-b-7953	|| id:ukb-b-7953	TRUE	reported	igd	2	TRUE	0.000132834	56.0614
rs822530	T	A	T	A	0.0103242	-0.0122	0.795473	0.826	FALSE	TRUE	FALSE	finn-b-DM_RETINOPATHY_EXMORE	7	148631555	0.0176	190594	0.4903	Diabetic retinopathy (more controls excluded) || id:finn-b-DM_RETINOPATHY_EXMORE	Diabetic retinopathy (more controls excluded)	Diabetic retinopathy (more controls excluded) || ||	TRUE	igd	4.70002e-07	421986	0.00204875	148631555	7	ukb-b-7953	|| id:ukb-b-7953	TRUE	reported	igd	2	TRUE	6.01743e-05	25.3941
rs848606	T	G	T	G	-0.013659	0.002	0.32697	0.2685	FALSE	FALSE	FALSE	finn-b-DM_RETINOPATHY_EXMORE	2	36770736	0.0148	190594	0.8927	Diabetic retinopathy (more controls excluded) || id:finn-b-DM_RETINOPATHY_EXMORE	Diabetic retinopathy (more controls excluded)	Diabetic retinopathy (more controls excluded) || ||	TRUE	igd	6.09958e-15	421986	0.00175059	36770736	2	ukb-b-7953	|| id:ukb-b-7953	TRUE	reported	igd	2	TRUE	0.000144247	60.8789
rs876531	T	C	T	C	-0.01839	-0.0188	0.455993	0.4008	FALSE	FALSE	FALSE	finn-b-DM_RETINOPATHY_EXMORE	2	242500662	0.0135	190594	0.163	Diabetic retinopathy (more controls excluded) || id:finn-b-DM_RETINOPATHY_EXMORE	Diabetic retinopathy (more controls excluded)	Diabetic retinopathy (more controls excluded) || ||	TRUE	igd	8.10028e-29	421986	0.00165098	242500662	2	ukb-b-7953	|| id:ukb-b-7953	TRUE	reported	igd	2	TRUE	0.000293937	124.073
rs879098	G	A	G	A	-0.010048	-0.0085	0.39884	0.3948	FALSE	FALSE	FALSE	finn-b-DM_RETINOPATHY_EXMORE	6	2507448	0.0135	190594	0.5294	Diabetic retinopathy (more controls excluded) || id:finn-b-DM_RETINOPATHY_EXMORE	Diabetic retinopathy (more controls excluded)	Diabetic retinopathy (more controls excluded) || ||	TRUE	igd	2.19999e-09	421986	0.00167973	2507448	6	ukb-b-7953	|| id:ukb-b-7953	TRUE	reported	igd	2	TRUE	8.47902e-05	35.7831
rs880610	A	G	A	G	-0.0152687	0.0483	0.166836	0.05599	FALSE	FALSE	FALSE	finn-b-DM_RETINOPATHY_EXMORE	11	68191947	0.0287	190594	0.0923592	Diabetic retinopathy (more controls excluded) || id:finn-b-DM_RETINOPATHY_EXMORE	Diabetic retinopathy (more controls excluded)	Diabetic retinopathy (more controls excluded) || ||	TRUE	igd	4.19952e-12	421986	0.00220268	68191947	11	ukb-b-7953	|| id:ukb-b-7953	TRUE	reported	igd	2	TRUE	0.000113855	48.0506
rs889312	A	C	A	C	0.0107735	0.0265	0.715882	0.7695	FALSE	FALSE	FALSE	finn-b-DM_RETINOPATHY_EXMORE	5	56031884	0.0155	190594	0.0883202	Diabetic retinopathy (more controls excluded) || id:finn-b-DM_RETINOPATHY_EXMORE	Diabetic retinopathy (more controls excluded)	Diabetic retinopathy (more controls excluded) || ||	TRUE	igd	3.29997e-09	421986	0.00182098	56031884	5	ukb-b-7953	|| id:ukb-b-7953	TRUE	reported	igd	2	TRUE	8.2941e-05	35.0027
rs909152	C	T	C	T	-0.00895229	0.0199	0.670602	0.6959	FALSE	FALSE	FALSE	finn-b-DM_RETINOPATHY_EXMORE	7	100175473	0.0144	190594	0.167	Diabetic retinopathy (more controls excluded) || id:finn-b-DM_RETINOPATHY_EXMORE	Diabetic retinopathy (more controls excluded)	Diabetic retinopathy (more controls excluded) || ||	TRUE	igd	2.90001e-07	421986	0.00174432	100175473	7	ukb-b-7953	|| id:ukb-b-7953	TRUE	reported	igd	2	TRUE	6.24153e-05	26.3399
rs9379084	A	G	A	G	-0.0251572	-0.0335	0.115664	0.1146	FALSE	FALSE	FALSE	finn-b-DM_RETINOPATHY_EXMORE	6	7231843	0.021	190594	0.1105	Diabetic retinopathy (more controls excluded) || id:finn-b-DM_RETINOPATHY_EXMORE	Diabetic retinopathy (more controls excluded)	Diabetic retinopathy (more controls excluded) || ||	TRUE	igd	1.69981e-21	421986	0.00264155	7231843	6	ukb-b-7953	|| id:ukb-b-7953	TRUE	reported	igd	2	TRUE	0.00021489	90.6995
rs9391253	T	A	T	A	0.0117856	0.0099	0.32	0.3144	FALSE	TRUE	FALSE	finn-b-DM_RETINOPATHY_EXMORE	6	105367616	0.0142	190594	0.4832	Diabetic retinopathy (more controls excluded) || id:finn-b-DM_RETINOPATHY_EXMORE	Diabetic retinopathy (more controls excluded)	Diabetic retinopathy (more controls excluded) || ||	TRUE	igd	1.99986e-11	421986	0.00175829	105367616	6	ukb-b-7953	|| id:ukb-b-7953	TRUE	reported	igd	2	TRUE	0.000106458	44.9283
rs9398932	A	G	A	G	-0.021229	-0.0081	0.14842	0.1481	FALSE	FALSE	FALSE	finn-b-DM_RETINOPATHY_EXMORE	6	130344773	0.0185	190594	0.663201	Diabetic retinopathy (more controls excluded) || id:finn-b-DM_RETINOPATHY_EXMORE	Diabetic retinopathy (more controls excluded)	Diabetic retinopathy (more controls excluded) || ||	TRUE	igd	1.29987e-19	421986	0.00234405	130344773	6	ukb-b-7953	|| id:ukb-b-7953	TRUE	reported	igd	2	TRUE	0.000194331	82.0207
rs9435731	A	C	A	C	0.0236663	0.0012	0.519025	0.4944	FALSE	FALSE	FALSE	finn-b-DM_RETINOPATHY_EXMORE	1	17306029	0.0131	190594	0.9246	Diabetic retinopathy (more controls excluded) || id:finn-b-DM_RETINOPATHY_EXMORE	Diabetic retinopathy (more controls excluded)	Diabetic retinopathy (more controls excluded) || ||	TRUE	igd	3.19963e-47	421986	0.0016398	17306029	1	ukb-b-7953	|| id:ukb-b-7953	TRUE	reported	igd	2	TRUE	0.000493363	208.294
rs9442580	T	C	T	C	0.0140876	0.0162	0.12853	0.2035	FALSE	FALSE	FALSE	finn-b-DM_RETINOPATHY_EXMORE	1	9339467	0.0164	190594	0.3228	Diabetic retinopathy (more controls excluded) || id:finn-b-DM_RETINOPATHY_EXMORE	Diabetic retinopathy (more controls excluded)	Diabetic retinopathy (more controls excluded) || ||	TRUE	igd	8.79995e-09	421986	0.00244925	9339467	1	ukb-b-7953	|| id:ukb-b-7953	TRUE	reported	igd	2	TRUE	7.83927e-05	33.0831
rs9480936	T	G	T	G	-0.0146472	-0.0323	0.408304	0.5234	FALSE	FALSE	FALSE	finn-b-DM_RETINOPATHY_EXMORE	6	109692188	0.0132	190594	0.0143301	Diabetic retinopathy (more controls excluded) || id:finn-b-DM_RETINOPATHY_EXMORE	Diabetic retinopathy (more controls excluded)	Diabetic retinopathy (more controls excluded) || ||	TRUE	igd	1.9002e-18	421986	0.00167142	109679430	6	ukb-b-7953	|| id:ukb-b-7953	TRUE	reported	igd	2	TRUE	0.000181954	76.7955
rs9483032	A	G	A	G	0.0132373	-0.0254	0.719323	0.6434	FALSE	FALSE	FALSE	finn-b-DM_RETINOPATHY_EXMORE	6	129799299	0.0137	190594	0.0642703	Diabetic retinopathy (more controls excluded) || id:finn-b-DM_RETINOPATHY_EXMORE	Diabetic retinopathy (more controls excluded)	Diabetic retinopathy (more controls excluded) || ||	TRUE	igd	4.49987e-13	421986	0.00182813	129799299	6	ukb-b-7953	|| id:ukb-b-7953	TRUE	reported	igd	2	TRUE	0.000124232	52.4303
rs9494331	A	G	A	G	-0.0143218	-0.0089	0.32104	0.2259	FALSE	FALSE	FALSE	finn-b-DM_RETINOPATHY_EXMORE	6	136006301	0.0158	190594	0.5742	Diabetic retinopathy (more controls excluded) || id:finn-b-DM_RETINOPATHY_EXMORE	Diabetic retinopathy (more controls excluded)	Diabetic retinopathy (more controls excluded) || ||	TRUE	igd	3.80014e-16	421986	0.00175835	136006301	6	ukb-b-7953	|| id:ukb-b-7953	TRUE	reported	igd	2	TRUE	0.000157188	66.3411
rs9701805	C	G	C	G	0.019097	0.0194	0.089685	0.05741	FALSE	TRUE	FALSE	finn-b-DM_RETINOPATHY_EXMORE	1	51356810	0.0282	190594	0.4898	Diabetic retinopathy (more controls excluded) || id:finn-b-DM_RETINOPATHY_EXMORE	Diabetic retinopathy (more controls excluded)	Diabetic retinopathy (more controls excluded) || ||	TRUE	igd	2.60016e-11	421986	0.00286501	51356810	1	ukb-b-7953	|| id:ukb-b-7953	TRUE	reported	igd	2	TRUE	0.000105277	44.43
rs9745989	C	T	C	T	0.0107594	0.0081	0.62791	0.689	FALSE	FALSE	FALSE	finn-b-DM_RETINOPATHY_EXMORE	16	49888931	0.0144	190594	0.574101	Diabetic retinopathy (more controls excluded) || id:finn-b-DM_RETINOPATHY_EXMORE	Diabetic retinopathy (more controls excluded)	Diabetic retinopathy (more controls excluded) || ||	TRUE	igd	6.49995e-10	421986	0.00174129	49888931	16	ukb-b-7953	|| id:ukb-b-7953	TRUE	reported	igd	2	TRUE	9.04683e-05	38.1796
rs9821691	T	G	T	G	-0.0126874	0.0092	0.428996	0.3467	FALSE	FALSE	FALSE	finn-b-DM_RETINOPATHY_EXMORE	3	72396902	0.0138	190594	0.5041	Diabetic retinopathy (more controls excluded) || id:finn-b-DM_RETINOPATHY_EXMORE	Diabetic retinopathy (more controls excluded)	Diabetic retinopathy (more controls excluded) || ||	TRUE	igd	3.19963e-14	421986	0.00167142	72396902	3	ukb-b-7953	|| id:ukb-b-7953	TRUE	reported	igd	2	TRUE	0.000136526	57.6198
rs985296	A	G	A	G	-0.0110356	0.004	0.385446	0.3023	FALSE	FALSE	FALSE	finn-b-DM_RETINOPATHY_EXMORE	5	88377644	0.0143	190594	0.7804	Diabetic retinopathy (more controls excluded) || id:finn-b-DM_RETINOPATHY_EXMORE	Diabetic retinopathy (more controls excluded)	Diabetic retinopathy (more controls excluded) || ||	TRUE	igd	5.60015e-11	421986	0.00168371	88377644	5	ukb-b-7953	|| id:ukb-b-7953	TRUE	reported	igd	2	TRUE	0.000101792	42.9591
rs9881034	C	T	C	T	-0.00885173	0.0219	0.493211	0.4679	FALSE	FALSE	FALSE	finn-b-DM_RETINOPATHY_EXMORE	3	18877426	0.0132	190594	0.0975304	Diabetic retinopathy (more controls excluded) || id:finn-b-DM_RETINOPATHY_EXMORE	Diabetic retinopathy (more controls excluded)	Diabetic retinopathy (more controls excluded) || ||	TRUE	igd	7.10003e-08	421986	0.00164295	18877426	3	ukb-b-7953	|| id:ukb-b-7953	TRUE	reported	igd	2	TRUE	6.87828e-05	29.0272
rs9886260	A	G	A	G	-0.0149214	-0.0089	0.722783	0.759	FALSE	FALSE	FALSE	finn-b-DM_RETINOPATHY_EXMORE	7	140683398	0.0154	190594	0.5626	Diabetic retinopathy (more controls excluded) || id:finn-b-DM_RETINOPATHY_EXMORE	Diabetic retinopathy (more controls excluded)	Diabetic retinopathy (more controls excluded) || ||	TRUE	igd	4.70002e-16	421986	0.00183802	140683398	7	ukb-b-7953	|| id:ukb-b-7953	TRUE	reported	igd	2	TRUE	0.000156154	65.9047
rs9988963	G	C	G	C	0.0135266	-0.0019	0.737251	0.7935	FALSE	TRUE	FALSE	finn-b-DM_RETINOPATHY_EXMORE	12	122991478	0.0162	190594	0.9049	Diabetic retinopathy (more controls excluded) || id:finn-b-DM_RETINOPATHY_EXMORE	Diabetic retinopathy (more controls excluded)	Diabetic retinopathy (more controls excluded) || ||	TRUE	igd	4.19952e-13	421986	0.00186634	122991478	12	ukb-b-7953	|| id:ukb-b-7953	TRUE	reported	igd	2	TRUE	0.000124464	52.5283
rs9998	A	G	A	G	-0.00928416	-0.009	0.386822	0.3373	FALSE	FALSE	FALSE	finn-b-DM_RETINOPATHY_EXMORE	3	194060706	0.0139	190594	0.5193	Diabetic retinopathy (more controls excluded) || id:finn-b-DM_RETINOPATHY_EXMORE	Diabetic retinopathy (more controls excluded)	Diabetic retinopathy (more controls excluded) || ||	TRUE	igd	5.30005e-08	421986	0.0017063	194060706	3	ukb-b-7953	|| id:ukb-b-7953	TRUE	reported	igd	2	TRUE	7.0153e-05	29.6055
BDR(Background diabetic retinopathy)
rs10135916	T	C	T	C	-0.00908487	0.0235	0.352485	0.3697	FALSE	FALSE	FALSE	finn-b-DM_BCKGRND_RETINA	14	23764180	0.034	206234	0.4902	Background diabetic retinopathy || id:finn-b-DM_BCKGRND_RETINA	Background diabetic retinopathy	Background diabetic retinopathy || ||	TRUE	igd	1.5e-07	421986	0.00172984	23764180	14	ukb-b-7953	|| id:ukb-b-7953	TRUE	reported	igd	2	TRUE	6.53581e-05	27.5819
rs10141786	G	A	G	A	-0.0135681	0.0025	0.596493	0.6557	FALSE	FALSE	FALSE	finn-b-DM_BCKGRND_RETINA	14	74817418	0.0348	206234	0.9421	Background diabetic retinopathy || id:finn-b-DM_BCKGRND_RETINA	Background diabetic retinopathy	Background diabetic retinopathy || ||	TRUE	igd	7.19946e-16	421986	0.00168175	74817418	14	ukb-b-7953	|| id:ukb-b-7953	TRUE	reported	igd	2	TRUE	0.000154223	65.0898
rs10202701	T	C	T	C	0.0115889	-0.0083	0.541923	0.5342	FALSE	FALSE	FALSE	finn-b-DM_BCKGRND_RETINA	2	232328681	0.0329	206234	0.8017	Background diabetic retinopathy || id:finn-b-DM_BCKGRND_RETINA	Background diabetic retinopathy	Background diabetic retinopathy || ||	TRUE	igd	2.19989e-12	421986	0.00165011	232328681	2	ukb-b-7953	|| id:ukb-b-7953	TRUE	reported	igd	2	TRUE	0.000116872	49.3238
rs10261942	C	G	C	G	-0.00950907	0.0343	0.285578	0.349	FALSE	TRUE	FALSE	finn-b-DM_BCKGRND_RETINA	7	18927303	0.0344	206234	0.3187	Background diabetic retinopathy || id:finn-b-DM_BCKGRND_RETINA	Background diabetic retinopathy	Background diabetic retinopathy || ||	TRUE	igd	1.89998e-07	421986	0.0018267	18927303	7	ukb-b-7953	|| id:ukb-b-7953	TRUE	reported	igd	2	TRUE	6.42119e-05	27.0981
rs10283100	G	A	G	A	0.0296833	0.056	0.944478	0.9248	FALSE	FALSE	FALSE	finn-b-DM_BCKGRND_RETINA	8	120596023	0.0635	206234	0.3782	Background diabetic retinopathy || id:finn-b-DM_BCKGRND_RETINA	Background diabetic retinopathy	Background diabetic retinopathy || ||	TRUE	igd	1.29987e-16	421986	0.00358764	120596023	8	ukb-b-7953	|| id:ukb-b-7953	TRUE	reported	igd	2	TRUE	0.000162195	68.4549
rs1044299	T	C	T	C	0.00926438	-0.0086	0.545769	0.5571	FALSE	FALSE	FALSE	finn-b-DM_BCKGRND_RETINA	1	176811873	0.033	206234	0.7942	Background diabetic retinopathy || id:finn-b-DM_BCKGRND_RETINA	Background diabetic retinopathy	Background diabetic retinopathy || ||	TRUE	igd	2e-08	421986	0.00165027	176811873	1	ukb-b-7953	|| id:ukb-b-7953	TRUE	reported	igd	2	TRUE	7.46779e-05	31.5152
rs1054661	C	T	C	T	0.0101651	-0.0525	0.342598	0.4952	FALSE	FALSE	FALSE	finn-b-DM_BCKGRND_RETINA	4	3495941	0.0328	206234	0.1098	Background diabetic retinopathy || id:finn-b-DM_BCKGRND_RETINA	Background diabetic retinopathy	Background diabetic retinopathy || ||	TRUE	igd	4e-09	421986	0.00172786	3495941	4	ukb-b-7953	|| id:ukb-b-7953	TRUE	reported	igd	2	TRUE	8.20111e-05	34.6102
rs10761495	C	A	C	A	0.0117777	0.0348	0.597215	0.4847	FALSE	FALSE	FALSE	finn-b-DM_BCKGRND_RETINA	10	62171796	0.0329	206234	0.2903	Background diabetic retinopathy || id:finn-b-DM_BCKGRND_RETINA	Background diabetic retinopathy	Background diabetic retinopathy || ||	TRUE	igd	2.39994e-12	421986	0.00167988	62171796	10	ukb-b-7953	|| id:ukb-b-7953	TRUE	reported	igd	2	TRUE	0.00011647	49.1544
rs10769125	A	G	A	G	-0.0108837	0.0004	0.759887	0.712	FALSE	FALSE	FALSE	finn-b-DM_BCKGRND_RETINA	11	45218043	0.0363	206234	0.9912	Background diabetic retinopathy || id:finn-b-DM_BCKGRND_RETINA	Background diabetic retinopathy	Background diabetic retinopathy || ||	TRUE	igd	1.40001e-08	421986	0.00191996	45218043	11	ukb-b-7953	|| id:ukb-b-7953	TRUE	reported	igd	2	TRUE	7.61443e-05	32.1341
rs10789246	C	T	C	T	-0.0123427	0.0117	0.301089	0.2242	FALSE	FALSE	FALSE	finn-b-DM_BCKGRND_RETINA	1	68360969	0.0393	206234	0.766099	Background diabetic retinopathy || id:finn-b-DM_BCKGRND_RETINA	Background diabetic retinopathy	Background diabetic retinopathy || ||	TRUE	igd	4.70002e-12	421986	0.00178506	68360969	1	ukb-b-7953	|| id:ukb-b-7953	TRUE	reported	igd	2	TRUE	0.000113284	47.8093
rs10797116	C	T	C	T	-0.0121521	-0.0195	0.542079	0.5121	FALSE	FALSE	FALSE	finn-b-DM_BCKGRND_RETINA	9	92191467	0.0328	206234	0.5524	Background diabetic retinopathy || id:finn-b-DM_BCKGRND_RETINA	Background diabetic retinopathy	Background diabetic retinopathy || ||	TRUE	igd	1.9002e-13	421986	0.00165228	92191467	9	ukb-b-7953	|| id:ukb-b-7953	TRUE	reported	igd	2	TRUE	0.000128169	54.092
rs10853628	C	T	C	T	-0.0134021	-0.0602	0.384831	0.3511	FALSE	FALSE	FALSE	finn-b-DM_BCKGRND_RETINA	18	50770638	0.0344	206234	0.0801401	Background diabetic retinopathy || id:finn-b-DM_BCKGRND_RETINA	Background diabetic retinopathy	Background diabetic retinopathy || ||	TRUE	igd	2.09991e-15	421986	0.00168952	50770638	18	ukb-b-7953	|| id:ukb-b-7953	TRUE	reported	igd	2	TRUE	0.000149093	62.9241
rs10874340	T	G	T	G	0.0103061	0.0377	0.493361	0.4105	FALSE	FALSE	FALSE	finn-b-DM_BCKGRND_RETINA	1	83259080	0.0333	206234	0.2582	Background diabetic retinopathy || id:finn-b-DM_BCKGRND_RETINA	Background diabetic retinopathy	Background diabetic retinopathy || ||	TRUE	igd	3.09999e-10	421986	0.00163772	83259080	1	ukb-b-7953	|| id:ukb-b-7953	TRUE	reported	igd	2	TRUE	9.38362e-05	39.6011
rs10878321	G	T	G	T	0.0146485	-0.0095	0.13768	0.2339	FALSE	FALSE	FALSE	finn-b-DM_BCKGRND_RETINA	12	66119783	0.0389	206234	0.8063	Background diabetic retinopathy || id:finn-b-DM_BCKGRND_RETINA	Background diabetic retinopathy	Background diabetic retinopathy || ||	TRUE	igd	8.19993e-10	421986	0.00238528	66119783	12	ukb-b-7953	|| id:ukb-b-7953	TRUE	reported	igd	2	TRUE	8.93657e-05	37.7143
rs10892061	T	C	T	C	0.010252	0.0019	0.655603	0.5521	FALSE	FALSE	FALSE	finn-b-DM_BCKGRND_RETINA	11	116886114	0.0331	206234	0.9533	Background diabetic retinopathy || id:finn-b-DM_BCKGRND_RETINA	Background diabetic retinopathy	Background diabetic retinopathy || ||	TRUE	igd	2.90001e-09	421986	0.00172686	116886114	11	ukb-b-7953	|| id:ukb-b-7953	TRUE	reported	igd	2	TRUE	8.35158e-05	35.2453
rs10916137	A	G	A	G	-0.0161307	-0.045	0.170792	0.1479	FALSE	FALSE	FALSE	finn-b-DM_BCKGRND_RETINA	1	227581308	0.0466	206234	0.3339	Background diabetic retinopathy || id:finn-b-DM_BCKGRND_RETINA	Background diabetic retinopathy	Background diabetic retinopathy || ||	TRUE	igd	1.50003e-13	421986	0.00218459	227581308	1	ukb-b-7953	|| id:ukb-b-7953	TRUE	reported	igd	2	TRUE	0.000129185	54.5211
rs11000765	C	G	C	G	-0.0112364	0.036	0.720336	0.6127	FALSE	TRUE	FALSE	finn-b-DM_BCKGRND_RETINA	10	75512452	0.0337	206234	0.2867	Background diabetic retinopathy || id:finn-b-DM_BCKGRND_RETINA	Background diabetic retinopathy	Background diabetic retinopathy || ||	TRUE	igd	7.49998e-10	421986	0.00182542	75512452	10	ukb-b-7953	|| id:ukb-b-7953	TRUE	reported	igd	2	TRUE	8.97825e-05	37.8902
rs11049229	T	A	T	A	0.0200488	-0.0896	0.054116	0.04826	FALSE	TRUE	FALSE	finn-b-DM_BCKGRND_RETINA	12	28089820	0.0768	206234	0.2436	Background diabetic retinopathy || id:finn-b-DM_BCKGRND_RETINA	Background diabetic retinopathy	Background diabetic retinopathy || ||	TRUE	igd	4.49997e-08	421986	0.00366563	28089820	12	ukb-b-7953	|| id:ukb-b-7953	TRUE	reported	igd	2	TRUE	7.08844e-05	29.9142
rs11060406	T	C	T	C	-0.0273377	0.1246	0.036679	0.04987	FALSE	FALSE	FALSE	finn-b-DM_BCKGRND_RETINA	12	123339117	0.0761	206234	0.1016	Background diabetic retinopathy || id:finn-b-DM_BCKGRND_RETINA	Background diabetic retinopathy	Background diabetic retinopathy || ||	TRUE	igd	7.10003e-10	421986	0.00443481	123339117	12	ukb-b-7953	|| id:ukb-b-7953	TRUE	reported	igd	2	TRUE	9.00403e-05	37.999
rs11079810	T	C	T	C	0.018367	-0.0369	0.103307	0.1109	FALSE	FALSE	FALSE	finn-b-DM_BCKGRND_RETINA	17	46227846	0.0524	206234	0.4818	Background diabetic retinopathy || id:finn-b-DM_BCKGRND_RETINA	Background diabetic retinopathy	Background diabetic retinopathy || ||	TRUE	igd	1.29987e-11	421986	0.00271137	46227846	17	ukb-b-7953	|| id:ukb-b-7953	TRUE	reported	igd	2	TRUE	0.000108731	45.8878
rs11107119	A	T	A	T	0.0234084	0.0402	0.219982	0.2512	FALSE	TRUE	FALSE	finn-b-DM_BCKGRND_RETINA	12	93993266	0.0376	206234	0.2855	Background diabetic retinopathy || id:finn-b-DM_BCKGRND_RETINA	Background diabetic retinopathy	Background diabetic retinopathy || ||	TRUE	igd	3.50026e-32	421986	0.00198228	93983132	12	ukb-b-7953	|| id:ukb-b-7953	TRUE	reported	igd	2	TRUE	0.000330348	139.448
rs11111178	T	C	T	C	0.0156769	0.0151	0.176659	0.1958	FALSE	FALSE	FALSE	finn-b-DM_BCKGRND_RETINA	12	102539957	0.0416	206234	0.7175	Background diabetic retinopathy || id:finn-b-DM_BCKGRND_RETINA	Background diabetic retinopathy	Background diabetic retinopathy || ||	TRUE	igd	3.19963e-13	421986	0.00215168	102539957	12	ukb-b-7953	|| id:ukb-b-7953	TRUE	reported	igd	2	TRUE	0.00012578	53.0839
rs11122148	A	C	A	C	0.0123512	0.0176	0.157016	0.1812	FALSE	FALSE	FALSE	finn-b-DM_BCKGRND_RETINA	1	6848505	0.0427	206234	0.6807	Background diabetic retinopathy || id:finn-b-DM_BCKGRND_RETINA	Background diabetic retinopathy	Background diabetic retinopathy || ||	TRUE	igd	4.20001e-08	421986	0.0022522	6848505	1	ukb-b-7953	|| id:ukb-b-7953	TRUE	reported	igd	2	TRUE	7.12649e-05	30.0748
rs111281369	T	C	T	C	0.0123087	0.0087	0.136083	0.1843	FALSE	FALSE	FALSE	finn-b-DM_BCKGRND_RETINA	8	145265892	0.0434	206234	0.842	Background diabetic retinopathy || id:finn-b-DM_BCKGRND_RETINA	Background diabetic retinopathy	Background diabetic retinopathy || ||	TRUE	igd	2.69998e-07	421986	0.00239313	145265892	8	ukb-b-7953	|| id:ukb-b-7953	TRUE	reported	igd	2	TRUE	6.26854e-05	26.4539
rs111365325	T	C	T	C	-0.0185706	-0.0012	0.231244	0.2057	FALSE	FALSE	FALSE	finn-b-DM_BCKGRND_RETINA	5	170865229	0.0409	206234	0.9764	Background diabetic retinopathy || id:finn-b-DM_BCKGRND_RETINA	Background diabetic retinopathy	Background diabetic retinopathy || ||	TRUE	igd	1.69981e-21	421986	0.00194997	170865229	5	ukb-b-7953	|| id:ukb-b-7953	TRUE	reported	igd	2	TRUE	0.000214884	90.6972
rs11164653	C	T	C	T	-0.0114085	0.0403	0.59054	0.5541	FALSE	FALSE	FALSE	finn-b-DM_BCKGRND_RETINA	1	103464210	0.033	206234	0.2223	Background diabetic retinopathy || id:finn-b-DM_BCKGRND_RETINA	Background diabetic retinopathy	Background diabetic retinopathy || ||	TRUE	igd	9.3994e-12	421986	0.00167402	103464210	1	ukb-b-7953	|| id:ukb-b-7953	TRUE	reported	igd	2	TRUE	0.00011005	46.4444
rs112369510	T	C	T	C	0.0203838	-0.0438	0.048103	0.02461	FALSE	FALSE	FALSE	finn-b-DM_BCKGRND_RETINA	1	244144531	0.1053	206234	0.677599	Background diabetic retinopathy || id:finn-b-DM_BCKGRND_RETINA	Background diabetic retinopathy	Background diabetic retinopathy || ||	TRUE	igd	2e-07	421986	0.0039203	244144531	1	ukb-b-7953	|| id:ukb-b-7953	TRUE	reported	igd	2	TRUE	6.40628e-05	27.0352
rs11259905	C	A	C	A	0.0107426	0.0741	0.20424	0.1788	FALSE	FALSE	FALSE	finn-b-DM_BCKGRND_RETINA	15	83949751	0.0428	206234	0.0831802	Background diabetic retinopathy || id:finn-b-DM_BCKGRND_RETINA	Background diabetic retinopathy	Background diabetic retinopathy || ||	TRUE	igd	1.40001e-07	421986	0.00204233	83949751	15	ukb-b-7953	|| id:ukb-b-7953	TRUE	reported	igd	2	TRUE	6.55602e-05	27.6672
rs11259936	C	A	C	A	0.0173043	0.0155	0.52286	0.5182	FALSE	FALSE	FALSE	finn-b-DM_BCKGRND_RETINA	15	84580582	0.0328	206234	0.6364	Background diabetic retinopathy || id:finn-b-DM_BCKGRND_RETINA	Background diabetic retinopathy	Background diabetic retinopathy || ||	TRUE	igd	6.59933e-26	421986	0.00164414	84580582	15	ukb-b-7953	|| id:ukb-b-7953	TRUE	reported	igd	2	TRUE	0.000262433	110.772
rs114637089	A	G	A	G	-0.0268592	-0.0746	0.027671	0.009562	FALSE	FALSE	FALSE	finn-b-DM_BCKGRND_RETINA	2	48801442	0.1715	206234	0.6637	Background diabetic retinopathy || id:finn-b-DM_BCKGRND_RETINA	Background diabetic retinopathy	Background diabetic retinopathy || ||	TRUE	igd	1e-07	421986	0.00504854	48801442	2	ukb-b-7953	|| id:ukb-b-7953	TRUE	reported	igd	2	TRUE	6.70699e-05	28.3043
rs11466542	C	T	C	T	0.00936027	-0.0116	0.311626	0.3574	FALSE	FALSE	FALSE	finn-b-DM_BCKGRND_RETINA	1	92372768	0.0343	206234	0.7356	Background diabetic retinopathy || id:finn-b-DM_BCKGRND_RETINA	Background diabetic retinopathy	Background diabetic retinopathy || ||	TRUE	igd	1.2e-07	421986	0.00177006	92372768	1	ukb-b-7953	|| id:ukb-b-7953	TRUE	reported	igd	2	TRUE	6.62634e-05	27.964
rs11545700	A	C	A	C	-0.0144667	-0.0275	0.124616	0.1441	FALSE	FALSE	FALSE	finn-b-DM_BCKGRND_RETINA	17	27044482	0.0466	206234	0.555	Background diabetic retinopathy || id:finn-b-DM_BCKGRND_RETINA	Background diabetic retinopathy	Background diabetic retinopathy || ||	TRUE	igd	7.00003e-09	421986	0.00249861	27044482	17	ukb-b-7953	|| id:ukb-b-7953	TRUE	reported	igd	2	TRUE	7.94346e-05	33.5228
rs11575234	G	C	G	C	0.019485	0.1081	0.067886	0.05471	FALSE	TRUE	FALSE	finn-b-DM_BCKGRND_RETINA	12	56744276	0.0718	206234	0.1325	Background diabetic retinopathy || id:finn-b-DM_BCKGRND_RETINA	Background diabetic retinopathy	Background diabetic retinopathy || ||	TRUE	igd	2.19999e-09	421986	0.00325807	56744276	12	ukb-b-7953	|| id:ukb-b-7953	TRUE	reported	igd	2	TRUE	8.47511e-05	35.7666
rs11588312	T	C	T	C	-0.0257716	0.0639	0.071357	0.04025	FALSE	FALSE	FALSE	finn-b-DM_BCKGRND_RETINA	1	2199057	0.0841	206234	0.4473	Background diabetic retinopathy || id:finn-b-DM_BCKGRND_RETINA	Background diabetic retinopathy	Background diabetic retinopathy || ||	TRUE	igd	6.4998e-16	421986	0.00318955	2199057	1	ukb-b-7953	|| id:ukb-b-7953	TRUE	reported	igd	2	TRUE	0.000154689	65.2863
rs1159106	A	G	A	G	0.0109276	-0.0305	0.18301	0.142	FALSE	FALSE	FALSE	finn-b-DM_BCKGRND_RETINA	3	174514	0.0469	206234	0.5158	Background diabetic retinopathy || id:finn-b-DM_BCKGRND_RETINA	Background diabetic retinopathy	Background diabetic retinopathy || ||	TRUE	igd	3.2e-07	421986	0.00213791	174514	3	ukb-b-7953	|| id:ukb-b-7953	TRUE	reported	igd	2	TRUE	6.19079e-05	26.1257
rs11608103	A	G	A	G	0.0136037	-0.0365	0.131252	0.1453	FALSE	FALSE	FALSE	finn-b-DM_BCKGRND_RETINA	11	125627917	0.0468	206234	0.4353	Background diabetic retinopathy || id:finn-b-DM_BCKGRND_RETINA	Background diabetic retinopathy	Background diabetic retinopathy || ||	TRUE	igd	2.30001e-08	421986	0.00243411	125627917	11	ukb-b-7953	|| id:ukb-b-7953	TRUE	reported	igd	2	TRUE	7.40122e-05	31.2343
rs11619793	T	C	T	C	0.0180963	0.0888	0.065526	0.05394	FALSE	FALSE	FALSE	finn-b-DM_BCKGRND_RETINA	13	29085258	0.0723	206234	0.2193	Background diabetic retinopathy || id:finn-b-DM_BCKGRND_RETINA	Background diabetic retinopathy	Background diabetic retinopathy || ||	TRUE	igd	5.69994e-08	421986	0.00333355	29085258	13	ukb-b-7953	|| id:ukb-b-7953	TRUE	reported	igd	2	TRUE	6.98292e-05	29.4689
rs11621587	C	G	C	G	0.0212612	-0.0827	0.183978	0.1354	FALSE	TRUE	FALSE	finn-b-DM_BCKGRND_RETINA	14	93098339	0.0481	206234	0.0859093	Background diabetic retinopathy || id:finn-b-DM_BCKGRND_RETINA	Background diabetic retinopathy	Background diabetic retinopathy || ||	TRUE	igd	1e-23	421986	0.00211823	93098339	14	ukb-b-7953	|| id:ukb-b-7953	TRUE	reported	igd	2	TRUE	0.000238686	100.746
rs11632611	A	G	A	G	-0.011446	0.0004	0.658418	0.687	FALSE	FALSE	FALSE	finn-b-DM_BCKGRND_RETINA	15	72095711	0.0356	206234	0.991	Background diabetic retinopathy || id:finn-b-DM_BCKGRND_RETINA	Background diabetic retinopathy	Background diabetic retinopathy || ||	TRUE	igd	7.70016e-11	421986	0.00175909	72095711	15	ukb-b-7953	|| id:ukb-b-7953	TRUE	reported	igd	2	TRUE	0.000100321	42.3379
rs11635385	A	G	A	G	-0.00992392	0.0298	0.74919	0.7515	FALSE	FALSE	FALSE	finn-b-DM_BCKGRND_RETINA	15	38662204	0.0381	206234	0.4337	Background diabetic retinopathy || id:finn-b-DM_BCKGRND_RETINA	Background diabetic retinopathy	Background diabetic retinopathy || ||	TRUE	igd	2e-07	421986	0.00190802	38662204	15	ukb-b-7953	|| id:ukb-b-7953	TRUE	reported	igd	2	TRUE	6.41025e-05	27.052
rs11637681	G	A	G	A	-0.0114817	0.0509	0.276249	0.2068	FALSE	FALSE	FALSE	finn-b-DM_BCKGRND_RETINA	15	40387971	0.0405	206234	0.2086	Background diabetic retinopathy || id:finn-b-DM_BCKGRND_RETINA	Background diabetic retinopathy	Background diabetic retinopathy || ||	TRUE	igd	5.60003e-10	421986	0.00185184	40387971	15	ukb-b-7953	|| id:ukb-b-7953	TRUE	reported	igd	2	TRUE	9.10894e-05	38.4418
rs11638259	C	A	C	A	-0.00964997	-0.0377	0.350193	0.3617	FALSE	FALSE	FALSE	finn-b-DM_BCKGRND_RETINA	15	67041110	0.035	206234	0.2818	Background diabetic retinopathy || id:finn-b-DM_BCKGRND_RETINA	Background diabetic retinopathy	Background diabetic retinopathy || ||	TRUE	igd	1.2e-07	421986	0.00182374	67041110	15	ukb-b-7953	|| id:ukb-b-7953	TRUE	reported	igd	2	TRUE	6.63436e-05	27.9978
rs11645649	G	C	G	C	0.0107058	0.0602	0.593954	0.5866	FALSE	TRUE	FALSE	finn-b-DM_BCKGRND_RETINA	16	75211347	0.0336	206234	0.0732993	Background diabetic retinopathy || id:finn-b-DM_BCKGRND_RETINA	Background diabetic retinopathy	Background diabetic retinopathy || ||	TRUE	igd	3.40001e-10	421986	0.00170463	75211347	16	ukb-b-7953	|| id:ukb-b-7953	TRUE	reported	igd	2	TRUE	9.34629e-05	39.4435
rs11664552	C	T	C	T	0.0103612	0.045	0.300477	0.2701	FALSE	FALSE	FALSE	finn-b-DM_BCKGRND_RETINA	18	45892913	0.0371	206234	0.2246	Background diabetic retinopathy || id:finn-b-DM_BCKGRND_RETINA	Background diabetic retinopathy	Background diabetic retinopathy || ||	TRUE	igd	8.79995e-09	421986	0.00180111	45892913	18	ukb-b-7953	|| id:ukb-b-7953	TRUE	reported	igd	2	TRUE	7.84165e-05	33.0931
rs11668582	T	C	T	C	0.0138094	-0.0551	0.390878	0.4909	FALSE	FALSE	FALSE	finn-b-DM_BCKGRND_RETINA	19	41127813	0.0329	206234	0.0944409	Background diabetic retinopathy || id:finn-b-DM_BCKGRND_RETINA	Background diabetic retinopathy	Background diabetic retinopathy || ||	TRUE	igd	2.80027e-16	421986	0.00168764	41127813	19	ukb-b-7953	|| id:ukb-b-7953	TRUE	reported	igd	2	TRUE	0.000158644	66.9558
rs11698277	T	C	T	C	0.016012	0.0425	0.319648	0.3597	FALSE	FALSE	FALSE	finn-b-DM_BCKGRND_RETINA	20	45502865	0.0342	206234	0.2141	Background diabetic retinopathy || id:finn-b-DM_BCKGRND_RETINA	Background diabetic retinopathy	Background diabetic retinopathy || ||	TRUE	igd	1.39991e-19	421986	0.00176946	45502865	20	ukb-b-7953	|| id:ukb-b-7953	TRUE	reported	igd	2	TRUE	0.000194011	81.8856
rs11708067	G	A	G	A	-0.0102406	-0.0484	0.24212	0.1696	FALSE	FALSE	FALSE	finn-b-DM_BCKGRND_RETINA	3	123065778	0.044	206234	0.2706	Background diabetic retinopathy || id:finn-b-DM_BCKGRND_RETINA	Background diabetic retinopathy	Background diabetic retinopathy || ||	TRUE	igd	8.70001e-08	421986	0.00191329	123065778	3	ukb-b-7953	|| id:ukb-b-7953	TRUE	reported	igd	2	TRUE	6.78831e-05	28.6475
rs117372259	G	A	G	A	0.0318746	-0.0535	0.031174	0.01969	FALSE	FALSE	FALSE	finn-b-DM_BCKGRND_RETINA	11	46304187	0.12	206234	0.6556	Background diabetic retinopathy || id:finn-b-DM_BCKGRND_RETINA	Background diabetic retinopathy	Background diabetic retinopathy || ||	TRUE	igd	1.29999e-10	421986	0.00495553	46304187	11	ukb-b-7953	|| id:ukb-b-7953	TRUE	reported	igd	2	TRUE	9.80322e-05	41.3721
rs11867847	G	A	G	A	0.00976717	0.0645	0.505622	0.5181	FALSE	FALSE	FALSE	finn-b-DM_BCKGRND_RETINA	17	63560153	0.0329	206234	0.05024	Background diabetic retinopathy || id:finn-b-DM_BCKGRND_RETINA	Background diabetic retinopathy	Background diabetic retinopathy || ||	TRUE	igd	2.99999e-09	421986	0.00164721	63560153	17	ukb-b-7953	|| id:ukb-b-7953	TRUE	reported	igd	2	TRUE	8.33116e-05	35.1591
rs11877758	G	T	G	T	-0.010769	0.0551	0.3121	0.2566	FALSE	FALSE	FALSE	finn-b-DM_BCKGRND_RETINA	18	35138110	0.0377	206234	0.1439	Background diabetic retinopathy || id:finn-b-DM_BCKGRND_RETINA	Background diabetic retinopathy	Background diabetic retinopathy || ||	TRUE	igd	1.5e-09	421986	0.00178155	35138110	18	ukb-b-7953	|| id:ukb-b-7953	TRUE	reported	igd	2	TRUE	8.65803e-05	36.5387
rs11896404	T	C	T	C	0.0097226	-0.0198	0.38932	0.3779	FALSE	FALSE	FALSE	finn-b-DM_BCKGRND_RETINA	2	188284127	0.0338	206234	0.558799	Background diabetic retinopathy || id:finn-b-DM_BCKGRND_RETINA	Background diabetic retinopathy	Background diabetic retinopathy || ||	TRUE	igd	8e-09	421986	0.00168555	188284127	2	ukb-b-7953	|| id:ukb-b-7953	TRUE	reported	igd	2	TRUE	7.88405e-05	33.272
rs11909473	G	A	G	A	0.0107787	0.0202	0.28953	0.3155	FALSE	FALSE	FALSE	finn-b-DM_BCKGRND_RETINA	21	16547435	0.0351	206234	0.5662	Background diabetic retinopathy || id:finn-b-DM_BCKGRND_RETINA	Background diabetic retinopathy	Background diabetic retinopathy || ||	TRUE	igd	3.29997e-09	421986	0.00182218	16547435	21	ukb-b-7953	|| id:ukb-b-7953	TRUE	reported	igd	2	TRUE	8.29118e-05	34.9903
rs11924356	T	G	T	G	0.0116788	-0.1234	0.820998	0.8403	FALSE	FALSE	FALSE	finn-b-DM_BCKGRND_RETINA	3	89527387	0.0449	206234	0.00599501	Background diabetic retinopathy || id:finn-b-DM_BCKGRND_RETINA	Background diabetic retinopathy	Background diabetic retinopathy || ||	TRUE	igd	6.59994e-08	421986	0.00216158	89527387	3	ukb-b-7953	|| id:ukb-b-7953	TRUE	reported	igd	2	TRUE	6.91713e-05	29.1912
rs11938781	C	T	C	T	-0.036626	0.0339	0.165403	0.1055	FALSE	FALSE	FALSE	finn-b-DM_BCKGRND_RETINA	4	17924734	0.0533	206234	0.5242	Background diabetic retinopathy || id:finn-b-DM_BCKGRND_RETINA	Background diabetic retinopathy	Background diabetic retinopathy || ||	TRUE	igd	2.29985e-61	421986	0.00221596	17924734	4	ukb-b-7953	|| id:ukb-b-7953	TRUE	reported	igd	2	TRUE	0.000646958	273.183
rs11967850	T	C	T	C	-0.0117444	-0.0212	0.203699	0.1354	FALSE	FALSE	FALSE	finn-b-DM_BCKGRND_RETINA	6	155451722	0.0481	206234	0.6593	Background diabetic retinopathy || id:finn-b-DM_BCKGRND_RETINA	Background diabetic retinopathy	Background diabetic retinopathy || ||	TRUE	igd	7.69999e-09	421986	0.00203397	155451722	6	ukb-b-7953	|| id:ukb-b-7953	TRUE	reported	igd	2	TRUE	7.90024e-05	33.3404
rs12051245	C	T	C	T	0.0125612	0.0107	0.231666	0.3389	FALSE	FALSE	FALSE	finn-b-DM_BCKGRND_RETINA	16	783865	0.0348	206234	0.758901	Background diabetic retinopathy || id:finn-b-DM_BCKGRND_RETINA	Background diabetic retinopathy	Background diabetic retinopathy || ||	TRUE	igd	1.2e-10	421986	0.00194877	783865	16	ukb-b-7953	|| id:ukb-b-7953	TRUE	reported	igd	2	TRUE	9.84465e-05	41.5469
rs12052537	A	C	A	C	-0.0145821	-0.0525	0.20591	0.2267	FALSE	FALSE	FALSE	finn-b-DM_BCKGRND_RETINA	2	172369108	0.0392	206234	0.1802	Background diabetic retinopathy || id:finn-b-DM_BCKGRND_RETINA	Background diabetic retinopathy	Background diabetic retinopathy || ||	TRUE	igd	8.10028e-13	421986	0.00203664	172369108	2	ukb-b-7953	|| id:ukb-b-7953	TRUE	reported	igd	2	TRUE	0.000121468	51.2637
rs12054747	T	C	T	C	0.0112373	0.0467	0.216455	0.2054	FALSE	FALSE	FALSE	finn-b-DM_BCKGRND_RETINA	5	52786075	0.0407	206234	0.2509	Background diabetic retinopathy || id:finn-b-DM_BCKGRND_RETINA	Background diabetic retinopathy	Background diabetic retinopathy || ||	TRUE	igd	1.79999e-08	421986	0.0019943	52786075	5	ukb-b-7953	|| id:ukb-b-7953	TRUE	reported	igd	2	TRUE	7.52337e-05	31.7498
rs12099669	A	G	A	G	0.0127696	0.0204	0.696156	0.6606	FALSE	FALSE	FALSE	finn-b-DM_BCKGRND_RETINA	12	46783653	0.0346	206234	0.5543	Background diabetic retinopathy || id:finn-b-DM_BCKGRND_RETINA	Background diabetic retinopathy	Background diabetic retinopathy || ||	TRUE	igd	8.10028e-13	421986	0.00178372	46783653	12	ukb-b-7953	|| id:ukb-b-7953	TRUE	reported	igd	2	TRUE	0.000121437	51.2506
rs12123505	G	C	G	C	-0.00931898	-0.0135	0.719039	0.672	FALSE	TRUE	FALSE	finn-b-DM_BCKGRND_RETINA	1	203791049	0.035	206234	0.699401	Background diabetic retinopathy || id:finn-b-DM_BCKGRND_RETINA	Background diabetic retinopathy	Background diabetic retinopathy || ||	TRUE	igd	3.50002e-07	421986	0.00182919	203791049	1	ukb-b-7953	|| id:ukb-b-7953	TRUE	reported	igd	2	TRUE	6.15027e-05	25.9548
rs12139563	G	A	G	A	-0.014803	0.0076	0.5652	0.559	FALSE	FALSE	FALSE	finn-b-DM_BCKGRND_RETINA	1	150578241	0.0332	206234	0.818	Background diabetic retinopathy || id:finn-b-DM_BCKGRND_RETINA	Background diabetic retinopathy	Background diabetic retinopathy || ||	TRUE	igd	3.40017e-19	421986	0.00165293	150578241	1	ukb-b-7953	|| id:ukb-b-7953	TRUE	reported	igd	2	TRUE	0.000190025	80.2026
rs12152266	T	C	T	C	0.0143563	0.0146	0.27447	0.3075	FALSE	FALSE	FALSE	finn-b-DM_BCKGRND_RETINA	3	196911361	0.0355	206234	0.6817	Background diabetic retinopathy || id:finn-b-DM_BCKGRND_RETINA	Background diabetic retinopathy	Background diabetic retinopathy || ||	TRUE	igd	5.90065e-15	421986	0.00183934	196911361	3	ukb-b-7953	|| id:ukb-b-7953	TRUE	reported	igd	2	TRUE	0.000144345	60.9199
rs12287811	A	G	A	G	0.0303557	0.1001	0.020956	0.02065	FALSE	FALSE	FALSE	finn-b-DM_BCKGRND_RETINA	11	25483630	0.1154	206234	0.3855	Background diabetic retinopathy || id:finn-b-DM_BCKGRND_RETINA	Background diabetic retinopathy	Background diabetic retinopathy || ||	TRUE	igd	2.39999e-07	421986	0.00587423	25483630	11	ukb-b-7953	|| id:ukb-b-7953	TRUE	reported	igd	2	TRUE	6.3278e-05	26.704
rs12323020	C	T	C	T	-0.0144116	-0.0777	0.113463	0.1742	FALSE	FALSE	FALSE	finn-b-DM_BCKGRND_RETINA	13	21570912	0.0436	206234	0.07519	Background diabetic retinopathy || id:finn-b-DM_BCKGRND_RETINA	Background diabetic retinopathy	Background diabetic retinopathy || ||	TRUE	igd	3.09999e-08	421986	0.00260325	21570912	13	ukb-b-7953	|| id:ukb-b-7953	TRUE	reported	igd	2	TRUE	7.26211e-05	30.6472
rs12348523	A	G	A	G	0.0148259	0.0166	0.156387	0.1887	FALSE	FALSE	FALSE	finn-b-DM_BCKGRND_RETINA	9	34711635	0.0419	206234	0.6915	Background diabetic retinopathy || id:finn-b-DM_BCKGRND_RETINA	Background diabetic retinopathy	Background diabetic retinopathy || ||	TRUE	igd	5.90065e-11	421986	0.00226513	34711635	9	ukb-b-7953	|| id:ukb-b-7953	TRUE	reported	igd	2	TRUE	0.000101511	42.8404
rs12385976	C	T	C	T	-0.0329018	0.1348	0.043977	0.02635	FALSE	FALSE	FALSE	finn-b-DM_BCKGRND_RETINA	15	89404092	0.1017	206234	0.185	Background diabetic retinopathy || id:finn-b-DM_BCKGRND_RETINA	Background diabetic retinopathy	Background diabetic retinopathy || ||	TRUE	igd	3.19963e-16	421986	0.0040288	89404092	15	ukb-b-7953	|| id:ukb-b-7953	TRUE	reported	igd	2	TRUE	0.000158023	66.6939
rs12402966	A	G	A	G	0.0202071	-0.006	0.213339	0.2066	FALSE	FALSE	FALSE	finn-b-DM_BCKGRND_RETINA	1	172203894	0.0404	206234	0.8821	Background diabetic retinopathy || id:finn-b-DM_BCKGRND_RETINA	Background diabetic retinopathy	Background diabetic retinopathy || ||	TRUE	igd	5.00035e-24	421986	0.00199879	172203894	1	ukb-b-7953	|| id:ukb-b-7953	TRUE	reported	igd	2	TRUE	0.000242142	102.205
rs12407259	C	G	C	G	0.0159188	-0.0451	0.091572	0.1048	FALSE	TRUE	FALSE	finn-b-DM_BCKGRND_RETINA	1	208013662	0.0537	206234	0.4017	Background diabetic retinopathy || id:finn-b-DM_BCKGRND_RETINA	Background diabetic retinopathy	Background diabetic retinopathy || ||	TRUE	igd	2.80001e-08	421986	0.0028656	208013662	1	ukb-b-7953	|| id:ukb-b-7953	TRUE	reported	igd	2	TRUE	7.3124e-05	30.8594
rs12430764	A	G	A	G	-0.0100933	-0.0589	0.512974	0.4483	FALSE	FALSE	FALSE	finn-b-DM_BCKGRND_RETINA	13	93896935	0.033	206234	0.0744595	Background diabetic retinopathy || id:finn-b-DM_BCKGRND_RETINA	Background diabetic retinopathy	Background diabetic retinopathy || ||	TRUE	igd	8.10009e-10	421986	0.00164288	93896935	13	ukb-b-7953	|| id:ukb-b-7953	TRUE	reported	igd	2	TRUE	8.94371e-05	37.7444
rs12438864	C	T	C	T	-0.010298	0.0642	0.767895	0.8602	FALSE	FALSE	FALSE	finn-b-DM_BCKGRND_RETINA	15	73095668	0.0473	206234	0.1744	Background diabetic retinopathy || id:finn-b-DM_BCKGRND_RETINA	Background diabetic retinopathy	Background diabetic retinopathy || ||	TRUE	igd	1.29999e-07	421986	0.0019533	73095668	15	ukb-b-7953	|| id:ukb-b-7953	TRUE	reported	igd	2	TRUE	6.5863e-05	27.7949
rs12452590	G	T	G	T	0.0110851	-0.0203	0.361692	0.4269	FALSE	FALSE	FALSE	finn-b-DM_BCKGRND_RETINA	17	60720058	0.0332	206234	0.5413	Background diabetic retinopathy || id:finn-b-DM_BCKGRND_RETINA	Background diabetic retinopathy	Background diabetic retinopathy || ||	TRUE	igd	1.40001e-10	421986	0.00172892	60720058	17	ukb-b-7953	|| id:ukb-b-7953	TRUE	reported	igd	2	TRUE	9.74068e-05	41.1081
rs12485499	T	C	T	C	-0.00948497	-0.0548	0.288867	0.3457	FALSE	FALSE	FALSE	finn-b-DM_BCKGRND_RETINA	3	126699890	0.0349	206234	0.1169	Background diabetic retinopathy || id:finn-b-DM_BCKGRND_RETINA	Background diabetic retinopathy	Background diabetic retinopathy || ||	TRUE	igd	2.99999e-07	421986	0.00185066	126699890	3	ukb-b-7953	|| id:ukb-b-7953	TRUE	reported	igd	2	TRUE	6.22434e-05	26.2674
rs12486605	C	T	C	T	0.00910894	-0.0197	0.428162	0.4551	FALSE	FALSE	FALSE	finn-b-DM_BCKGRND_RETINA	3	57706503	0.0328	206234	0.5494	Background diabetic retinopathy || id:finn-b-DM_BCKGRND_RETINA	Background diabetic retinopathy	Background diabetic retinopathy || ||	TRUE	igd	4e-08	421986	0.00165849	57706503	3	ukb-b-7953	|| id:ukb-b-7953	TRUE	reported	igd	2	TRUE	7.14794e-05	30.1653
rs1250535	G	C	G	C	-0.0117947	0.0239	0.675489	0.7236	FALSE	TRUE	FALSE	finn-b-DM_BCKGRND_RETINA	10	81016112	0.0368	206234	0.5165	Background diabetic retinopathy || id:finn-b-DM_BCKGRND_RETINA	Background diabetic retinopathy	Background diabetic retinopathy || ||	TRUE	igd	2.19989e-11	421986	0.00176235	81016112	10	ukb-b-7953	|| id:ukb-b-7953	TRUE	reported	igd	2	TRUE	0.000106132	44.7907
rs12519914	T	C	T	C	0.0117227	0.0442	0.154506	0.2135	FALSE	FALSE	FALSE	finn-b-DM_BCKGRND_RETINA	5	133839534	0.0403	206234	0.2734	Background diabetic retinopathy || id:finn-b-DM_BCKGRND_RETINA	Background diabetic retinopathy	Background diabetic retinopathy || ||	TRUE	igd	2.90001e-07	421986	0.00228424	133839534	5	ukb-b-7953	|| id:ukb-b-7953	TRUE	reported	igd	2	TRUE	6.24089e-05	26.3372
rs12570809	G	T	G	T	0.0109403	0.0214	0.504251	0.5887	FALSE	FALSE	FALSE	finn-b-DM_BCKGRND_RETINA	10	105599840	0.0334	206234	0.5225	Background diabetic retinopathy || id:finn-b-DM_BCKGRND_RETINA	Background diabetic retinopathy	Background diabetic retinopathy || ||	TRUE	igd	2.70023e-11	421986	0.00164206	105599840	10	ukb-b-7953	|| id:ukb-b-7953	TRUE	reported	igd	2	TRUE	0.000105181	44.3893
rs12571363	A	C	A	C	-0.0297543	0.0209	0.10664	0.05777	FALSE	FALSE	FALSE	finn-b-DM_BCKGRND_RETINA	10	124230612	0.0702	206234	0.766099	Background diabetic retinopathy || id:finn-b-DM_BCKGRND_RETINA	Background diabetic retinopathy	Background diabetic retinopathy || ||	TRUE	igd	5.40008e-29	421986	0.00266251	124230612	10	ukb-b-7953	|| id:ukb-b-7953	TRUE	reported	igd	2	TRUE	0.000295863	124.886
rs12614240	T	C	T	C	-0.0156274	-0.0093	0.433883	0.4427	FALSE	FALSE	FALSE	finn-b-DM_BCKGRND_RETINA	2	199753674	0.0329	206234	0.7776	Background diabetic retinopathy || id:finn-b-DM_BCKGRND_RETINA	Background diabetic retinopathy	Background diabetic retinopathy || ||	TRUE	igd	3.90032e-21	421986	0.00165606	199753674	2	ukb-b-7953	|| id:ukb-b-7953	TRUE	reported	igd	2	TRUE	0.000210975	89.047
rs12641030	G	A	G	A	-0.0110493	0.0099	0.467529	0.4429	FALSE	FALSE	FALSE	finn-b-DM_BCKGRND_RETINA	4	57803505	0.033	206234	0.7635	Background diabetic retinopathy || id:finn-b-DM_BCKGRND_RETINA	Background diabetic retinopathy	Background diabetic retinopathy || ||	TRUE	igd	1.80011e-11	421986	0.00164454	57803505	4	ukb-b-7953	|| id:ukb-b-7953	TRUE	reported	igd	2	TRUE	0.000106964	45.1418
rs12684650	T	C	T	C	-0.0207794	-0.0096	0.316579	0.3237	FALSE	FALSE	FALSE	finn-b-DM_BCKGRND_RETINA	9	139110654	0.0351	206234	0.783401	Background diabetic retinopathy || id:finn-b-DM_BCKGRND_RETINA	Background diabetic retinopathy	Background diabetic retinopathy || ||	TRUE	igd	5.50047e-32	421986	0.00176534	139110654	9	ukb-b-7953	|| id:ukb-b-7953	TRUE	reported	igd	2	TRUE	0.000328223	138.55
rs12713685	C	T	C	T	-0.0110318	-0.0096	0.374424	0.4726	FALSE	FALSE	FALSE	finn-b-DM_BCKGRND_RETINA	2	70223101	0.0329	206234	0.7706	Background diabetic retinopathy || id:finn-b-DM_BCKGRND_RETINA	Background diabetic retinopathy	Background diabetic retinopathy || ||	TRUE	igd	7.39946e-11	421986	0.00169411	70223101	2	ukb-b-7953	|| id:ukb-b-7953	TRUE	reported	igd	2	TRUE	0.000100477	42.4041
rs12790261	A	C	A	C	-0.0447471	0.0757	0.082405	0.05215	FALSE	FALSE	FALSE	finn-b-DM_BCKGRND_RETINA	11	66988048	0.0737	206234	0.3044	Background diabetic retinopathy || id:finn-b-DM_BCKGRND_RETINA	Background diabetic retinopathy	Background diabetic retinopathy || ||	TRUE	igd	1.29987e-50	421986	0.00299096	66988048	11	ukb-b-7953	|| id:ukb-b-7953	TRUE	reported	igd	2	TRUE	0.000530127	223.824
rs12908947	G	A	G	A	-0.00942278	-0.0398	0.724177	0.6115	FALSE	FALSE	FALSE	finn-b-DM_BCKGRND_RETINA	15	89385632	0.0336	206234	0.2358	Background diabetic retinopathy || id:finn-b-DM_BCKGRND_RETINA	Background diabetic retinopathy	Background diabetic retinopathy || ||	TRUE	igd	3.09999e-07	421986	0.00184078	89385632	15	ukb-b-7953	|| id:ukb-b-7953	TRUE	reported	igd	2	TRUE	6.20911e-05	26.2031
rs12985660	C	T	C	T	-0.0103226	0.0035	0.475562	0.441	FALSE	FALSE	FALSE	finn-b-DM_BCKGRND_RETINA	19	46121020	0.0332	206234	0.9161	Background diabetic retinopathy || id:finn-b-DM_BCKGRND_RETINA	Background diabetic retinopathy	Background diabetic retinopathy || ||	TRUE	igd	4.09996e-10	421986	0.00165161	46121020	19	ukb-b-7953	|| id:ukb-b-7953	TRUE	reported	igd	2	TRUE	9.25603e-05	39.0626
rs1299113	A	G	A	G	0.0102322	-0.0092	0.5241	0.5445	FALSE	FALSE	FALSE	finn-b-DM_BCKGRND_RETINA	18	196465	0.033	206234	0.7813	Background diabetic retinopathy || id:finn-b-DM_BCKGRND_RETINA	Background diabetic retinopathy	Background diabetic retinopathy || ||	TRUE	igd	5.60003e-10	421986	0.00165011	196465	18	ukb-b-7953	|| id:ukb-b-7953	TRUE	reported	igd	2	TRUE	9.11118e-05	38.4512
rs13023718	G	A	G	A	0.0100463	0.002	0.66664	0.6672	FALSE	FALSE	FALSE	finn-b-DM_BCKGRND_RETINA	2	173612	0.0347	206234	0.9545	Background diabetic retinopathy || id:finn-b-DM_BCKGRND_RETINA	Background diabetic retinopathy	Background diabetic retinopathy || ||	TRUE	igd	8.50002e-09	421986	0.00174447	173612	2	ukb-b-7953	|| id:ukb-b-7953	TRUE	reported	igd	2	TRUE	7.85874e-05	33.1652
rs13108218	G	A	G	A	0.0148225	-0.0021	0.614862	0.6771	FALSE	FALSE	FALSE	finn-b-DM_BCKGRND_RETINA	4	3443931	0.0351	206234	0.952	Background diabetic retinopathy || id:finn-b-DM_BCKGRND_RETINA	Background diabetic retinopathy	Background diabetic retinopathy || ||	TRUE	igd	2.60016e-18	421986	0.00169865	3443931	4	ukb-b-7953	|| id:ukb-b-7953	TRUE	reported	igd	2	TRUE	0.000180409	76.1435
rs13112742	A	G	A	G	-0.0126802	-0.0449	0.170661	0.1351	FALSE	FALSE	FALSE	finn-b-DM_BCKGRND_RETINA	4	124888059	0.048	206234	0.3503	Background diabetic retinopathy || id:finn-b-DM_BCKGRND_RETINA	Background diabetic retinopathy	Background diabetic retinopathy || ||	TRUE	igd	6.29999e-09	421986	0.00218292	124888059	4	ukb-b-7953	|| id:ukb-b-7953	TRUE	reported	igd	2	TRUE	7.99547e-05	33.7423
rs13156484	A	G	A	G	-0.0142036	-0.0133	0.472145	0.5119	FALSE	FALSE	FALSE	finn-b-DM_BCKGRND_RETINA	5	122653399	0.0328	206234	0.684301	Background diabetic retinopathy || id:finn-b-DM_BCKGRND_RETINA	Background diabetic retinopathy	Background diabetic retinopathy || ||	TRUE	igd	1.20005e-17	421986	0.00166004	122653399	5	ukb-b-7953	|| id:ukb-b-7953	TRUE	reported	igd	2	TRUE	0.000173455	73.2079
rs13229167	A	G	A	G	-0.0205426	0.0521	0.271146	0.2398	FALSE	FALSE	FALSE	finn-b-DM_BCKGRND_RETINA	7	23591862	0.0384	206234	0.1749	Background diabetic retinopathy || id:finn-b-DM_BCKGRND_RETINA	Background diabetic retinopathy	Background diabetic retinopathy || ||	TRUE	igd	1.29987e-28	421986	0.00185147	23591862	7	ukb-b-7953	|| id:ukb-b-7953	TRUE	reported	igd	2	TRUE	0.000291644	123.105
rs13284734	C	T	C	T	-0.0354992	0.097	0.020117	0.01577	FALSE	FALSE	FALSE	finn-b-DM_BCKGRND_RETINA	9	113612759	0.1323	206234	0.4636	Background diabetic retinopathy || id:finn-b-DM_BCKGRND_RETINA	Background diabetic retinopathy	Background diabetic retinopathy || ||	TRUE	igd	2.99999e-09	421986	0.00598441	113612759	9	ukb-b-7953	|| id:ukb-b-7953	TRUE	reported	igd	2	TRUE	8.33797e-05	35.1878
rs13316	A	C	A	C	0.00904574	0.061	0.42965	0.4742	FALSE	FALSE	FALSE	finn-b-DM_BCKGRND_RETINA	14	93407301	0.0331	206234	0.0652094	Background diabetic retinopathy || id:finn-b-DM_BCKGRND_RETINA	Background diabetic retinopathy	Background diabetic retinopathy || ||	TRUE	igd	8.30004e-08	421986	0.00168757	93407301	14	ukb-b-7953	|| id:ukb-b-7953	TRUE	reported	igd	2	TRUE	6.80827e-05	28.7318
rs13406834	C	A	C	A	0.0116088	0.0188	0.151571	0.1639	FALSE	FALSE	FALSE	finn-b-DM_BCKGRND_RETINA	2	157802125	0.0443	206234	0.6705	Background diabetic retinopathy || id:finn-b-DM_BCKGRND_RETINA	Background diabetic retinopathy	Background diabetic retinopathy || ||	TRUE	igd	4.20001e-07	421986	0.00229501	157802125	2	ukb-b-7953	|| id:ukb-b-7953	TRUE	reported	igd	2	TRUE	6.06291e-05	25.5861
rs1344555	T	C	T	C	-0.0184191	0.0091	0.20277	0.2489	FALSE	FALSE	FALSE	finn-b-DM_BCKGRND_RETINA	3	169300219	0.0379	206234	0.8106	Background diabetic retinopathy || id:finn-b-DM_BCKGRND_RETINA	Background diabetic retinopathy	Background diabetic retinopathy || ||	TRUE	igd	1.69981e-19	421986	0.00203961	169300219	3	ukb-b-7953	|| id:ukb-b-7953	TRUE	reported	igd	2	TRUE	0.000193224	81.5531
rs13723	G	A	G	A	-0.0100373	0.0223	0.491918	0.5018	FALSE	FALSE	FALSE	finn-b-DM_BCKGRND_RETINA	17	27941886	0.0329	206234	0.4967	Background diabetic retinopathy || id:finn-b-DM_BCKGRND_RETINA	Background diabetic retinopathy	Background diabetic retinopathy || ||	TRUE	igd	1e-09	421986	0.00164308	27941886	17	ukb-b-7953	|| id:ukb-b-7953	TRUE	reported	igd	2	TRUE	8.8426e-05	37.3177
rs138198562	C	T	C	T	0.0208717	0.0156	0.048489	0.03398	FALSE	FALSE	FALSE	finn-b-DM_BCKGRND_RETINA	12	46429309	0.0895	206234	0.862	Background diabetic retinopathy || id:finn-b-DM_BCKGRND_RETINA	Background diabetic retinopathy	Background diabetic retinopathy || ||	TRUE	igd	9.69996e-08	421986	0.00391373	46429309	12	ukb-b-7953	|| id:ukb-b-7953	TRUE	reported	igd	2	TRUE	6.73917e-05	28.4401
rs141829833	T	C	T	C	0.0329309	0.3482	0.022627	0.01526	FALSE	FALSE	FALSE	finn-b-DM_BCKGRND_RETINA	3	51776104	0.1333	206234	0.00902693	Background diabetic retinopathy || id:finn-b-DM_BCKGRND_RETINA	Background diabetic retinopathy	Background diabetic retinopathy || ||	TRUE	igd	4.20001e-09	421986	0.00560483	51776104	3	ukb-b-7953	|| id:ukb-b-7953	TRUE	reported	igd	2	TRUE	8.17991e-05	34.5208
rs143222446	T	C	T	C	-0.0203737	0.0044	0.049821	0.0402	FALSE	FALSE	FALSE	finn-b-DM_BCKGRND_RETINA	7	101043928	0.0858	206234	0.9593	Background diabetic retinopathy || id:finn-b-DM_BCKGRND_RETINA	Background diabetic retinopathy	Background diabetic retinopathy || ||	TRUE	igd	3.79997e-07	421986	0.00401352	101043928	7	ukb-b-7953	|| id:ukb-b-7953	TRUE	reported	igd	2	TRUE	6.10611e-05	25.7684
rs145183935	C	T	C	T	-0.0196256	0.1454	0.07345	0.08681	FALSE	FALSE	FALSE	finn-b-DM_BCKGRND_RETINA	11	66802687	0.0586	206234	0.0131099	Background diabetic retinopathy || id:finn-b-DM_BCKGRND_RETINA	Background diabetic retinopathy	Background diabetic retinopathy || ||	TRUE	igd	6.1e-10	421986	0.0031714	66802687	11	ukb-b-7953	|| id:ukb-b-7953	TRUE	reported	igd	2	TRUE	9.07416e-05	38.295
rs145583731	A	G	A	G	0.018996	0.0683	0.066524	0.07771	FALSE	FALSE	FALSE	finn-b-DM_BCKGRND_RETINA	10	104526521	0.062	206234	0.2712	Background diabetic retinopathy || id:finn-b-DM_BCKGRND_RETINA	Background diabetic retinopathy	Background diabetic retinopathy || ||	TRUE	igd	8.10009e-09	421986	0.00329456	104526521	10	ukb-b-7953	|| id:ukb-b-7953	TRUE	reported	igd	2	TRUE	7.87766e-05	33.2451
rs1458819	C	T	C	T	0.0135656	-0.0303	0.112837	0.1191	FALSE	FALSE	FALSE	finn-b-DM_BCKGRND_RETINA	4	55954882	0.0504	206234	0.547599	Background diabetic retinopathy || id:finn-b-DM_BCKGRND_RETINA	Background diabetic retinopathy	Background diabetic retinopathy || ||	TRUE	igd	2.19999e-07	421986	0.00261818	55954882	4	ukb-b-7953	|| id:ukb-b-7953	TRUE	reported	igd	2	TRUE	6.36141e-05	26.8458
rs147110934	T	G	T	G	-0.0458378	-0.0151	0.024261	0.005722	FALSE	FALSE	FALSE	finn-b-DM_BCKGRND_RETINA	19	55993436	0.2188	206234	0.9448	Background diabetic retinopathy || id:finn-b-DM_BCKGRND_RETINA	Background diabetic retinopathy	Background diabetic retinopathy || ||	TRUE	igd	9.09913e-18	421986	0.00533939	55993436	19	ukb-b-7953	|| id:ukb-b-7953	TRUE	reported	igd	2	TRUE	0.000174619	73.6991
rs1474419	C	T	C	T	-0.00937242	0.033	0.577669	0.6193	FALSE	FALSE	FALSE	finn-b-DM_BCKGRND_RETINA	7	6692605	0.0341	206234	0.3327	Background diabetic retinopathy || id:finn-b-DM_BCKGRND_RETINA	Background diabetic retinopathy	Background diabetic retinopathy || ||	TRUE	igd	1.79999e-08	421986	0.00166461	6692605	7	ukb-b-7953	|| id:ukb-b-7953	TRUE	reported	igd	2	TRUE	7.51187e-05	31.7013
rs1474647	T	C	T	C	-0.0134877	-0.0169	0.550866	0.567	FALSE	FALSE	FALSE	finn-b-DM_BCKGRND_RETINA	1	22441865	0.033	206234	0.6076	Background diabetic retinopathy || id:finn-b-DM_BCKGRND_RETINA	Background diabetic retinopathy	Background diabetic retinopathy || ||	TRUE	igd	2.60016e-16	421986	0.0016468	22441865	1	ukb-b-7953	|| id:ukb-b-7953	TRUE	reported	igd	2	TRUE	0.000158938	67.0798
rs1477253	C	T	C	T	0.00850704	-0.0367	0.619397	0.6466	FALSE	FALSE	FALSE	finn-b-DM_BCKGRND_RETINA	2	15910457	0.0344	206234	0.2857	Background diabetic retinopathy || id:finn-b-DM_BCKGRND_RETINA	Background diabetic retinopathy	Background diabetic retinopathy || ||	TRUE	igd	4.70002e-07	421986	0.00168863	15910457	2	ukb-b-7953	|| id:ukb-b-7953	TRUE	reported	igd	2	TRUE	6.01401e-05	25.3797
rs148860918	A	G	A	G	-0.0173028	-0.068	0.070012	0.07502	FALSE	FALSE	FALSE	finn-b-DM_BCKGRND_RETINA	3	149372838	0.0623	206234	0.2749	Background diabetic retinopathy || id:finn-b-DM_BCKGRND_RETINA	Background diabetic retinopathy	Background diabetic retinopathy || ||	TRUE	igd	7.39997e-08	421986	0.00321473	149372838	3	ukb-b-7953	|| id:ukb-b-7953	TRUE	reported	igd	2	TRUE	6.86461e-05	28.9695
rs1490384	T	C	T	C	0.0246328	0.0554	0.500495	0.4763	FALSE	FALSE	FALSE	finn-b-DM_BCKGRND_RETINA	6	126851160	0.0328	206234	0.0912893	Background diabetic retinopathy || id:finn-b-DM_BCKGRND_RETINA	Background diabetic retinopathy	Background diabetic retinopathy || ||	TRUE	igd	5.19996e-51	421986	0.00163964	126851160	6	ukb-b-7953	|| id:ukb-b-7953	TRUE	reported	igd	2	TRUE	0.000534565	225.698
rs149542	A	G	A	G	-0.0114549	-0.0064	0.375642	0.3138	FALSE	FALSE	FALSE	finn-b-DM_BCKGRND_RETINA	5	53461696	0.0354	206234	0.8562	Background diabetic retinopathy || id:finn-b-DM_BCKGRND_RETINA	Background diabetic retinopathy	Background diabetic retinopathy || ||	TRUE	igd	1.50003e-11	421986	0.00169827	53461696	5	ukb-b-7953	|| id:ukb-b-7953	TRUE	reported	igd	2	TRUE	0.000107801	45.4954
rs150032562	A	C	A	C	0.0262551	0.0702	0.049667	0.02748	FALSE	FALSE	FALSE	finn-b-DM_BCKGRND_RETINA	17	43117615	0.1015	206234	0.489199	Background diabetic retinopathy || id:finn-b-DM_BCKGRND_RETINA	Background diabetic retinopathy	Background diabetic retinopathy || ||	TRUE	igd	4.10015e-12	421986	0.00378634	43117615	17	ukb-b-7953	|| id:ukb-b-7953	TRUE	reported	igd	2	TRUE	0.000113931	48.0824
rs1516890	A	G	A	G	-0.0114366	-0.0092	0.469749	0.4469	FALSE	FALSE	FALSE	finn-b-DM_BCKGRND_RETINA	9	108989399	0.0329	206234	0.781	Background diabetic retinopathy || id:finn-b-DM_BCKGRND_RETINA	Background diabetic retinopathy	Background diabetic retinopathy || ||	TRUE	igd	4.79954e-12	421986	0.00165471	108989399	9	ukb-b-7953	|| id:ukb-b-7953	TRUE	reported	igd	2	TRUE	0.000113189	47.7692
rs1543748	C	T	C	T	-0.00837203	0.0045	0.526761	0.4501	FALSE	FALSE	FALSE	finn-b-DM_BCKGRND_RETINA	21	38446581	0.033	206234	0.8916	Background diabetic retinopathy || id:finn-b-DM_BCKGRND_RETINA	Background diabetic retinopathy	Background diabetic retinopathy || ||	TRUE	igd	3.89996e-07	421986	0.00164981	38446581	21	ukb-b-7953	|| id:ukb-b-7953	TRUE	reported	igd	2	TRUE	6.10196e-05	25.7509
rs1555211	T	C	T	C	0.014396	0.0334	0.292035	0.2612	FALSE	FALSE	FALSE	finn-b-DM_BCKGRND_RETINA	14	61025791	0.0372	206234	0.3699	Background diabetic retinopathy || id:finn-b-DM_BCKGRND_RETINA	Background diabetic retinopathy	Background diabetic retinopathy || ||	TRUE	igd	1.69981e-15	421986	0.00180824	61025791	14	ukb-b-7953	|| id:ukb-b-7953	TRUE	reported	igd	2	TRUE	0.000150179	63.3825
rs1566610	A	T	A	T	-0.00940268	0.0228	0.283594	0.3125	FALSE	TRUE	FALSE	finn-b-DM_BCKGRND_RETINA	5	73066154	0.0356	206234	0.521	Background diabetic retinopathy || id:finn-b-DM_BCKGRND_RETINA	Background diabetic retinopathy	Background diabetic retinopathy || ||	TRUE	igd	2.59998e-07	421986	0.00182451	73066154	5	ukb-b-7953	|| id:ukb-b-7953	TRUE	reported	igd	2	TRUE	6.2934e-05	26.5588
rs157595	G	A	G	A	0.0116135	-0.0187	0.616263	0.6905	FALSE	FALSE	FALSE	finn-b-DM_BCKGRND_RETINA	19	45425460	0.0361	206234	0.605399	Background diabetic retinopathy || id:finn-b-DM_BCKGRND_RETINA	Background diabetic retinopathy	Background diabetic retinopathy || ||	TRUE	igd	1.9002e-11	421986	0.00173044	45425460	19	ukb-b-7953	|| id:ukb-b-7953	TRUE	reported	igd	2	TRUE	0.000106726	45.0413
rs1608592	A	G	A	G	-0.018905	-0.0121	0.261845	0.2017	FALSE	FALSE	FALSE	finn-b-DM_BCKGRND_RETINA	3	98881970	0.0407	206234	0.765799	Background diabetic retinopathy || id:finn-b-DM_BCKGRND_RETINA	Background diabetic retinopathy	Background diabetic retinopathy || ||	TRUE	igd	6.29941e-24	421986	0.00187413	98881970	3	ukb-b-7953	|| id:ukb-b-7953	TRUE	reported	igd	2	TRUE	0.000241074	101.754
rs1637746	A	G	A	G	-0.0110712	0.0398	0.226569	0.1689	FALSE	FALSE	FALSE	finn-b-DM_BCKGRND_RETINA	7	2233871	0.0434	206234	0.3592	Background diabetic retinopathy || id:finn-b-DM_BCKGRND_RETINA	Background diabetic retinopathy	Background diabetic retinopathy || ||	TRUE	igd	1.79999e-08	421986	0.00196778	2233871	7	ukb-b-7953	|| id:ukb-b-7953	TRUE	reported	igd	2	TRUE	7.50077e-05	31.6544
rs1656373	T	C	T	C	-0.0172006	0.024	0.55742	0.5375	FALSE	FALSE	FALSE	finn-b-DM_BCKGRND_RETINA	3	158273521	0.0328	206234	0.4641	Background diabetic retinopathy || id:finn-b-DM_BCKGRND_RETINA	Background diabetic retinopathy	Background diabetic retinopathy || ||	TRUE	igd	2.29985e-25	421986	0.00165265	158273521	3	ukb-b-7953	|| id:ukb-b-7953	TRUE	reported	igd	2	TRUE	0.000256635	108.324
rs1668091	C	T	C	T	0.0124279	-0.0088	0.31711	0.3375	FALSE	FALSE	FALSE	finn-b-DM_BCKGRND_RETINA	18	22290711	0.0347	206234	0.8005	Background diabetic retinopathy || id:finn-b-DM_BCKGRND_RETINA	Background diabetic retinopathy	Background diabetic retinopathy || ||	TRUE	igd	2.60016e-12	421986	0.00177541	22290711	18	ukb-b-7953	|| id:ukb-b-7953	TRUE	reported	igd	2	TRUE	0.000116105	49
rs1679178	T	C	T	C	0.0119952	0.0231	0.845974	0.8736	FALSE	FALSE	FALSE	finn-b-DM_BCKGRND_RETINA	3	138156276	0.0496	206234	0.6414	Background diabetic retinopathy || id:finn-b-DM_BCKGRND_RETINA	Background diabetic retinopathy	Background diabetic retinopathy || ||	TRUE	igd	1.7e-07	421986	0.00229436	138156276	3	ukb-b-7953	|| id:ukb-b-7953	TRUE	reported	igd	2	TRUE	6.47688e-05	27.3332
rs1679971	G	A	G	A	0.0106821	-0.0244	0.196272	0.242	FALSE	FALSE	FALSE	finn-b-DM_BCKGRND_RETINA	1	53589801	0.0384	206234	0.5252	Background diabetic retinopathy || id:finn-b-DM_BCKGRND_RETINA	Background diabetic retinopathy	Background diabetic retinopathy || ||	TRUE	igd	2.5e-07	421986	0.00207025	53589801	1	ukb-b-7953	|| id:ukb-b-7953	TRUE	reported	igd	2	TRUE	6.30873e-05	26.6235
rs16868993	C	G	C	G	-0.012223	0.0834	0.156387	0.1385	FALSE	TRUE	FALSE	finn-b-DM_BCKGRND_RETINA	6	43150302	0.0474	206234	0.0786104	Background diabetic retinopathy || id:finn-b-DM_BCKGRND_RETINA	Background diabetic retinopathy	Background diabetic retinopathy || ||	TRUE	igd	6.90001e-08	421986	0.00226575	43150302	6	ukb-b-7953	|| id:ukb-b-7953	TRUE	reported	igd	2	TRUE	6.8961e-05	29.1025
rs17197170	G	A	G	A	0.012524	0.0286	0.169899	0.1477	FALSE	FALSE	FALSE	finn-b-DM_BCKGRND_RETINA	14	21977962	0.0467	206234	0.54	Background diabetic retinopathy || id:finn-b-DM_BCKGRND_RETINA	Background diabetic retinopathy	Background diabetic retinopathy || ||	TRUE	igd	1.5e-08	421986	0.00221253	21977962	14	ukb-b-7953	|| id:ukb-b-7953	TRUE	reported	igd	2	TRUE	7.59236e-05	32.041
rs17387279	G	T	G	T	-0.0143769	0.0035	0.181103	0.09546	FALSE	FALSE	FALSE	finn-b-DM_BCKGRND_RETINA	8	69570332	0.056	206234	0.9503	Background diabetic retinopathy || id:finn-b-DM_BCKGRND_RETINA	Background diabetic retinopathy	Background diabetic retinopathy || ||	TRUE	igd	1.9002e-11	421986	0.0021417	69570332	8	ukb-b-7953	|| id:ukb-b-7953	TRUE	reported	igd	2	TRUE	0.000106775	45.0621
rs17400325	C	T	C	T	0.0337427	-0.0508	0.041599	0.02057	FALSE	FALSE	FALSE	finn-b-DM_BCKGRND_RETINA	2	178565913	0.1163	206234	0.662101	Background diabetic retinopathy || id:finn-b-DM_BCKGRND_RETINA	Background diabetic retinopathy	Background diabetic retinopathy || ||	TRUE	igd	1.9002e-16	421986	0.0041016	178565913	2	ukb-b-7953	|| id:ukb-b-7953	TRUE	reported	igd	2	TRUE	0.000160356	67.6785
rs1818116	G	A	G	A	-0.00974805	0.0254	0.381268	0.3842	FALSE	FALSE	FALSE	finn-b-DM_BCKGRND_RETINA	5	32841934	0.0337	206234	0.4524	Background diabetic retinopathy || id:finn-b-DM_BCKGRND_RETINA	Background diabetic retinopathy	Background diabetic retinopathy || ||	TRUE	igd	1.09999e-08	421986	0.00170614	32841934	5	ukb-b-7953	|| id:ukb-b-7953	TRUE	reported	igd	2	TRUE	7.73525e-05	32.6441
rs183587141	T	C	T	C	-0.0536734	0.2536	0.016314	0.008578	FALSE	FALSE	FALSE	finn-b-DM_BCKGRND_RETINA	2	227368066	0.1787	206234	0.1559	Background diabetic retinopathy || id:finn-b-DM_BCKGRND_RETINA	Background diabetic retinopathy	Background diabetic retinopathy || ||	TRUE	igd	4.00037e-16	421986	0.0065946	227368066	2	ukb-b-7953	|| id:ukb-b-7953	TRUE	reported	igd	2	TRUE	0.000156955	66.2429
rs183743021	C	T	C	T	-0.036332	-0.0592	0.023696	0.03067	FALSE	FALSE	FALSE	finn-b-DM_BCKGRND_RETINA	2	97482001	0.0955	206234	0.5357	Background diabetic retinopathy || id:finn-b-DM_BCKGRND_RETINA	Background diabetic retinopathy	Background diabetic retinopathy || ||	TRUE	igd	4.10015e-11	421986	0.00550585	97283676	2	ukb-b-7953	|| id:ukb-b-7953	TRUE	reported	igd	2	TRUE	0.000103178	43.5439
rs1899494	A	C	A	C	-0.0097084	-0.0823	0.262108	0.273	FALSE	FALSE	FALSE	finn-b-DM_BCKGRND_RETINA	8	26398643	0.0368	206234	0.02524	Background diabetic retinopathy || id:finn-b-DM_BCKGRND_RETINA	Background diabetic retinopathy	Background diabetic retinopathy || ||	TRUE	igd	2e-07	421986	0.00186869	26398643	8	ukb-b-7953	|| id:ukb-b-7953	TRUE	reported	igd	2	TRUE	6.3958e-05	26.991
rs196052	A	T	A	T	-0.0136847	0.0058	0.381786	0.3794	FALSE	TRUE	FALSE	finn-b-DM_BCKGRND_RETINA	6	22057200	0.0338	206234	0.864	Background diabetic retinopathy || id:finn-b-DM_BCKGRND_RETINA	Background diabetic retinopathy	Background diabetic retinopathy || ||	TRUE	igd	5.30029e-16	421986	0.00168854	22057200	6	ukb-b-7953	|| id:ukb-b-7953	TRUE	reported	igd	2	TRUE	0.000155626	65.6819
rs1964519	A	G	A	G	0.00867984	0.023	0.387818	0.3929	FALSE	FALSE	FALSE	finn-b-DM_BCKGRND_RETINA	4	119988841	0.0336	206234	0.4939	Background diabetic retinopathy || id:finn-b-DM_BCKGRND_RETINA	Background diabetic retinopathy	Background diabetic retinopathy || ||	TRUE	igd	2.69998e-07	421986	0.00168737	119988841	4	ukb-b-7953	|| id:ukb-b-7953	TRUE	reported	igd	2	TRUE	6.27014e-05	26.4607
rs1966265	A	G	A	G	0.0152999	-0.0328	0.245129	0.2201	FALSE	FALSE	FALSE	finn-b-DM_BCKGRND_RETINA	5	176516631	0.0396	206234	0.4074	Background diabetic retinopathy || id:finn-b-DM_BCKGRND_RETINA	Background diabetic retinopathy	Background diabetic retinopathy || ||	TRUE	igd	9.60064e-16	421986	0.00190502	176516631	5	ukb-b-7953	|| id:ukb-b-7953	TRUE	reported	igd	2	TRUE	0.000152832	64.5024
rs1983753	A	G	A	G	0.0155112	0.0759	0.851273	0.9233	FALSE	FALSE	FALSE	finn-b-DM_BCKGRND_RETINA	9	4160364	0.0617	206234	0.219	Background diabetic retinopathy || id:finn-b-DM_BCKGRND_RETINA	Background diabetic retinopathy	Background diabetic retinopathy || ||	TRUE	igd	2.29985e-11	421986	0.00231937	4160364	9	ukb-b-7953	|| id:ukb-b-7953	TRUE	reported	igd	2	TRUE	0.000105976	44.7248
rs1984246	A	C	A	C	0.0128671	-0.0744	0.42304	0.4668	FALSE	FALSE	FALSE	finn-b-DM_BCKGRND_RETINA	9	15898553	0.0328	206234	0.02319	Background diabetic retinopathy || id:finn-b-DM_BCKGRND_RETINA	Background diabetic retinopathy	Background diabetic retinopathy || ||	TRUE	igd	9.70063e-15	421986	0.00166162	15898553	9	ukb-b-7953	|| id:ukb-b-7953	TRUE	reported	igd	2	TRUE	0.000142082	59.9647
rs2005172	C	A	C	A	0.0219024	-0.0002	0.64023	0.5854	FALSE	FALSE	FALSE	finn-b-DM_BCKGRND_RETINA	17	61996255	0.0335	206234	0.9959	Background diabetic retinopathy || id:finn-b-DM_BCKGRND_RETINA	Background diabetic retinopathy	Background diabetic retinopathy || ||	TRUE	igd	1.20005e-36	421986	0.0017318	61996255	17	ukb-b-7953	|| id:ukb-b-7953	TRUE	reported	igd	2	TRUE	0.000378901	159.951
rs2007530	T	C	T	C	0.0202027	-0.0085	0.173998	0.1629	FALSE	FALSE	FALSE	finn-b-DM_BCKGRND_RETINA	17	62764047	0.0444	206234	0.8487	Background diabetic retinopathy || id:finn-b-DM_BCKGRND_RETINA	Background diabetic retinopathy	Background diabetic retinopathy || ||	TRUE	igd	1.39991e-20	421986	0.00217301	62764047	17	ukb-b-7953	|| id:ukb-b-7953	TRUE	reported	igd	2	TRUE	0.00020479	86.4357
rs2039092	T	G	T	G	-0.0136207	0.0072	0.142069	0.1393	FALSE	FALSE	FALSE	finn-b-DM_BCKGRND_RETINA	13	115010330	0.0473	206234	0.8798	Background diabetic retinopathy || id:finn-b-DM_BCKGRND_RETINA	Background diabetic retinopathy	Background diabetic retinopathy || ||	TRUE	igd	1e-08	421986	0.00237872	115010330	13	ukb-b-7953	|| id:ukb-b-7953	TRUE	reported	igd	2	TRUE	7.76927e-05	32.7876
rs2058780	T	C	T	C	-0.00993703	0.0576	0.609391	0.5766	FALSE	FALSE	FALSE	finn-b-DM_BCKGRND_RETINA	12	107384596	0.0331	206234	0.0817391	Background diabetic retinopathy || id:finn-b-DM_BCKGRND_RETINA	Background diabetic retinopathy	Background diabetic retinopathy || ||	TRUE	igd	3.69999e-09	421986	0.00168463	107384596	12	ukb-b-7953	|| id:ukb-b-7953	TRUE	reported	igd	2	TRUE	8.24461e-05	34.7938
rs2118022	C	T	C	T	-0.0114524	0.0279	0.360318	0.2431	FALSE	FALSE	FALSE	finn-b-DM_BCKGRND_RETINA	11	89316133	0.0382	206234	0.4655	Background diabetic retinopathy || id:finn-b-DM_BCKGRND_RETINA	Background diabetic retinopathy	Background diabetic retinopathy || ||	TRUE	igd	2.49977e-11	421986	0.00171628	89316133	11	ukb-b-7953	|| id:ukb-b-7953	TRUE	reported	igd	2	TRUE	0.000105505	44.5261
rs2131354	A	G	A	G	0.0230512	-0.0287	0.526265	0.5258	FALSE	FALSE	FALSE	finn-b-DM_BCKGRND_RETINA	4	145599908	0.033	206234	0.3849	Background diabetic retinopathy || id:finn-b-DM_BCKGRND_RETINA	Background diabetic retinopathy	Background diabetic retinopathy || ||	TRUE	igd	1.50003e-44	421986	0.00164614	145599908	4	ukb-b-7953	|| id:ukb-b-7953	TRUE	reported	igd	2	TRUE	0.000464466	196.088
rs2165241	C	T	C	T	0.0196955	-0.0204	0.508667	0.5232	FALSE	FALSE	FALSE	finn-b-DM_BCKGRND_RETINA	15	74222202	0.0327	206234	0.533801	Background diabetic retinopathy || id:finn-b-DM_BCKGRND_RETINA	Background diabetic retinopathy	Background diabetic retinopathy || ||	TRUE	igd	4.70002e-33	421986	0.00164442	74222202	15	ukb-b-7953	|| id:ukb-b-7953	TRUE	reported	igd	2	TRUE	0.000339831	143.452
rs2168704	A	G	A	G	0.0106636	0.0302	0.561551	0.6692	FALSE	FALSE	FALSE	finn-b-DM_BCKGRND_RETINA	2	219142492	0.0349	206234	0.3873	Background diabetic retinopathy || id:finn-b-DM_BCKGRND_RETINA	Background diabetic retinopathy	Background diabetic retinopathy || ||	TRUE	igd	1.09999e-10	421986	0.001652	219142492	2	ukb-b-7953	|| id:ukb-b-7953	TRUE	reported	igd	2	TRUE	9.87294e-05	41.6664
rs2181246	A	T	A	T	-0.0105367	0.0593	0.315032	0.3494	FALSE	TRUE	FALSE	finn-b-DM_BCKGRND_RETINA	6	76543318	0.0344	206234	0.0848203	Background diabetic retinopathy || id:finn-b-DM_BCKGRND_RETINA	Background diabetic retinopathy	Background diabetic retinopathy || ||	TRUE	igd	2.5e-09	421986	0.00176834	76543318	6	ukb-b-7953	|| id:ukb-b-7953	TRUE	reported	igd	2	TRUE	8.41285e-05	35.5039
rs2186288	A	G	A	G	-0.0111102	-0.0316	0.369909	0.2884	FALSE	FALSE	FALSE	finn-b-DM_BCKGRND_RETINA	21	36069867	0.036	206234	0.38	Background diabetic retinopathy || id:finn-b-DM_BCKGRND_RETINA	Background diabetic retinopathy	Background diabetic retinopathy || ||	TRUE	igd	7.10068e-11	421986	0.00170446	36069867	21	ukb-b-7953	|| id:ukb-b-7953	TRUE	reported	igd	2	TRUE	0.000100677	42.4882
rs2194411	A	G	A	G	0.0278083	0.069	0.128337	0.1372	FALSE	FALSE	FALSE	finn-b-DM_BCKGRND_RETINA	3	185548663	0.0481	206234	0.1509	Background diabetic retinopathy || id:finn-b-DM_BCKGRND_RETINA	Background diabetic retinopathy	Background diabetic retinopathy || ||	TRUE	igd	4.19952e-29	421986	0.00248353	185548663	3	ukb-b-7953	|| id:ukb-b-7953	TRUE	reported	igd	2	TRUE	0.000297018	125.374
rs2219320	C	T	C	T	-0.015474	0.015	0.253726	0.206	FALSE	FALSE	FALSE	finn-b-DM_BCKGRND_RETINA	1	26803430	0.0404	206234	0.710101	Background diabetic retinopathy || id:finn-b-DM_BCKGRND_RETINA	Background diabetic retinopathy	Background diabetic retinopathy || ||	TRUE	igd	1.9002e-16	421986	0.00188065	26803430	1	ukb-b-7953	|| id:ukb-b-7953	TRUE	reported	igd	2	TRUE	0.000160406	67.6998
rs2245995	G	A	G	A	0.0125711	0.0846	0.863504	0.8586	FALSE	FALSE	FALSE	finn-b-DM_BCKGRND_RETINA	10	52749163	0.0471	206234	0.0723502	Background diabetic retinopathy || id:finn-b-DM_BCKGRND_RETINA	Background diabetic retinopathy	Background diabetic retinopathy || ||	TRUE	igd	1.5e-07	421986	0.0023908	52749163	10	ukb-b-7953	|| id:ukb-b-7953	TRUE	reported	igd	2	TRUE	6.55139e-05	27.6476
rs2273101	T	C	T	C	0.021089	0.0507	0.245563	0.2233	FALSE	FALSE	FALSE	finn-b-DM_BCKGRND_RETINA	20	47538333	0.0394	206234	0.1975	Background diabetic retinopathy || id:finn-b-DM_BCKGRND_RETINA	Background diabetic retinopathy	Background diabetic retinopathy || ||	TRUE	igd	2.39994e-28	421986	0.00190985	47538333	20	ukb-b-7953	|| id:ukb-b-7953	TRUE	reported	igd	2	TRUE	0.000288862	121.93
rs2286325	C	G	C	G	0.0204239	-0.0398	0.081106	0.128	FALSE	TRUE	FALSE	finn-b-DM_BCKGRND_RETINA	2	242054403	0.0493	206234	0.4188	Background diabetic retinopathy || id:finn-b-DM_BCKGRND_RETINA	Background diabetic retinopathy	Background diabetic retinopathy || ||	TRUE	igd	1e-11	421986	0.00300144	242053599	2	ukb-b-7953	|| id:ukb-b-7953	TRUE	reported	igd	2	TRUE	0.000109717	46.3037
rs2289308	A	G	A	G	-0.00962747	-0.0364	0.342889	0.2723	FALSE	FALSE	FALSE	finn-b-DM_BCKGRND_RETINA	10	79579251	0.0368	206234	0.3224	Background diabetic retinopathy || id:finn-b-DM_BCKGRND_RETINA	Background diabetic retinopathy	Background diabetic retinopathy || ||	TRUE	igd	2.69998e-08	421986	0.00173144	79579251	10	ukb-b-7953	|| id:ukb-b-7953	TRUE	reported	igd	2	TRUE	7.32621e-05	30.9177
rs2315007	C	T	C	T	-0.0146598	0.0359	0.667421	0.7389	FALSE	FALSE	FALSE	finn-b-DM_BCKGRND_RETINA	20	62343845	0.0374	206234	0.3374	Background diabetic retinopathy || id:finn-b-DM_BCKGRND_RETINA	Background diabetic retinopathy	Background diabetic retinopathy || ||	TRUE	igd	4.00037e-17	421986	0.00174235	62343845	20	ukb-b-7953	|| id:ukb-b-7953	TRUE	reported	igd	2	TRUE	0.000167731	70.7918
rs2355595	T	C	T	C	0.0096053	0.0138	0.353472	0.4076	FALSE	FALSE	FALSE	finn-b-DM_BCKGRND_RETINA	8	64780939	0.0333	206234	0.6786	Background diabetic retinopathy || id:finn-b-DM_BCKGRND_RETINA	Background diabetic retinopathy	Background diabetic retinopathy || ||	TRUE	igd	2.19999e-08	421986	0.00171679	64780939	8	ukb-b-7953	|| id:ukb-b-7953	TRUE	reported	igd	2	TRUE	7.41749e-05	31.303
rs238522	A	G	A	G	-0.0117089	0.046	0.837197	0.8116	FALSE	FALSE	FALSE	finn-b-DM_BCKGRND_RETINA	12	58122565	0.0418	206234	0.2709	Background diabetic retinopathy || id:finn-b-DM_BCKGRND_RETINA	Background diabetic retinopathy	Background diabetic retinopathy || ||	TRUE	igd	1.5e-07	421986	0.0022296	58122565	12	ukb-b-7953	|| id:ukb-b-7953	TRUE	reported	igd	2	TRUE	6.53509e-05	27.5789
rs2418130	T	C	T	C	0.0087866	-0.0707	0.334192	0.3833	FALSE	FALSE	FALSE	finn-b-DM_BCKGRND_RETINA	9	113830547	0.0338	206234	0.0361202	Background diabetic retinopathy || id:finn-b-DM_BCKGRND_RETINA	Background diabetic retinopathy	Background diabetic retinopathy || ||	TRUE	igd	4.90004e-07	421986	0.0017462	113830547	9	ukb-b-7953	|| id:ukb-b-7953	TRUE	reported	igd	2	TRUE	5.9997e-05	25.3193
rs2420991	G	T	G	T	0.0131879	-0.0487	0.157205	0.1761	FALSE	FALSE	FALSE	finn-b-DM_BCKGRND_RETINA	10	123857554	0.0434	206234	0.2624	Background diabetic retinopathy || id:finn-b-DM_BCKGRND_RETINA	Background diabetic retinopathy	Background diabetic retinopathy || ||	TRUE	igd	1.09999e-08	421986	0.00231045	123857554	10	ukb-b-7953	|| id:ukb-b-7953	TRUE	reported	igd	2	TRUE	7.72016e-05	32.5804
rs2433733	A	G	A	G	0.0100332	0.0229	0.677805	0.6965	FALSE	FALSE	FALSE	finn-b-DM_BCKGRND_RETINA	2	230816703	0.0357	206234	0.5205	Background diabetic retinopathy || id:finn-b-DM_BCKGRND_RETINA	Background diabetic retinopathy	Background diabetic retinopathy || ||	TRUE	igd	1.09999e-08	421986	0.00175482	230816703	2	ukb-b-7953	|| id:ukb-b-7953	TRUE	reported	igd	2	TRUE	7.74608e-05	32.6898
rs246185	C	T	C	T	0.0125927	-0.0478	0.32244	0.3506	FALSE	FALSE	FALSE	finn-b-DM_BCKGRND_RETINA	16	14395432	0.0344	206234	0.1651	Background diabetic retinopathy || id:finn-b-DM_BCKGRND_RETINA	Background diabetic retinopathy	Background diabetic retinopathy || ||	TRUE	igd	1.29987e-12	421986	0.001774	14395432	16	ukb-b-7953	|| id:ukb-b-7953	TRUE	reported	igd	2	TRUE	0.000119393	50.3882
rs2468964	G	T	G	T	0.00965778	-0.0688	0.60054	0.5932	FALSE	FALSE	FALSE	finn-b-DM_BCKGRND_RETINA	8	38333062	0.0334	206234	0.0393296	Background diabetic retinopathy || id:finn-b-DM_BCKGRND_RETINA	Background diabetic retinopathy	Background diabetic retinopathy || ||	TRUE	igd	8.10009e-09	421986	0.00167483	38333062	8	ukb-b-7953	|| id:ukb-b-7953	TRUE	reported	igd	2	TRUE	7.87918e-05	33.2515
rs2491353	C	T	C	T	-0.00858662	-0.0742	0.534455	0.5599	FALSE	FALSE	FALSE	finn-b-DM_BCKGRND_RETINA	9	126123009	0.0331	206234	0.0248302	Background diabetic retinopathy || id:finn-b-DM_BCKGRND_RETINA	Background diabetic retinopathy	Background diabetic retinopathy || ||	TRUE	igd	2e-07	421986	0.00165136	126123009	9	ukb-b-7953	|| id:ukb-b-7953	TRUE	reported	igd	2	TRUE	6.40671e-05	27.037
rs2602691	G	A	G	A	-0.0108873	0.0445	0.449662	0.4634	FALSE	FALSE	FALSE	finn-b-DM_BCKGRND_RETINA	19	4951851	0.0331	206234	0.1788	Background diabetic retinopathy || id:finn-b-DM_BCKGRND_RETINA	Background diabetic retinopathy	Background diabetic retinopathy || ||	TRUE	igd	6.00067e-11	421986	0.00166378	4951851	19	ukb-b-7953	|| id:ukb-b-7953	TRUE	reported	igd	2	TRUE	0.000101463	42.82
rs2628439	G	T	G	T	-0.00877532	-0.0478	0.603748	0.6347	FALSE	FALSE	FALSE	finn-b-DM_BCKGRND_RETINA	6	1946800	0.0341	206234	0.1609	Background diabetic retinopathy || id:finn-b-DM_BCKGRND_RETINA	Background diabetic retinopathy	Background diabetic retinopathy || ||	TRUE	igd	1.6e-07	421986	0.00167566	1946800	6	ukb-b-7953	|| id:ukb-b-7953	TRUE	reported	igd	2	TRUE	6.49872e-05	27.4253
rs2645977	A	G	A	G	0.00992959	0.0496	0.357445	0.4341	FALSE	FALSE	FALSE	finn-b-DM_BCKGRND_RETINA	12	84009188	0.033	206234	0.1324	Background diabetic retinopathy || id:finn-b-DM_BCKGRND_RETINA	Background diabetic retinopathy	Background diabetic retinopathy || ||	TRUE	igd	6.59994e-09	421986	0.00171149	84009188	12	ukb-b-7953	|| id:ukb-b-7953	TRUE	reported	igd	2	TRUE	7.97593e-05	33.6598
rs2648725	A	T	A	T	0.0171275	0.0226	0.213148	0.1769	FALSE	TRUE	FALSE	finn-b-DM_BCKGRND_RETINA	10	93015079	0.0429	206234	0.5985	Background diabetic retinopathy || id:finn-b-DM_BCKGRND_RETINA	Background diabetic retinopathy	Background diabetic retinopathy || ||	TRUE	igd	1.39991e-17	421986	0.00200708	93015079	10	ukb-b-7953	|| id:ukb-b-7953	TRUE	reported	igd	2	TRUE	0.000172538	72.821
rs2659044	A	G	A	G	-0.00890609	-0.0259	0.349199	0.3638	FALSE	FALSE	FALSE	finn-b-DM_BCKGRND_RETINA	17	79136864	0.0343	206234	0.4494	Background diabetic retinopathy || id:finn-b-DM_BCKGRND_RETINA	Background diabetic retinopathy	Background diabetic retinopathy || ||	TRUE	igd	2.69998e-07	421986	0.00173117	79136864	17	ukb-b-7953	|| id:ukb-b-7953	TRUE	reported	igd	2	TRUE	6.27147e-05	26.4663
rs2717329	A	G	A	G	0.014239	0.0173	0.294673	0.2938	FALSE	FALSE	FALSE	finn-b-DM_BCKGRND_RETINA	7	19062775	0.0362	206234	0.632199	Background diabetic retinopathy || id:finn-b-DM_BCKGRND_RETINA	Background diabetic retinopathy	Background diabetic retinopathy || ||	TRUE	igd	7.89951e-15	421986	0.0018328	19062775	7	ukb-b-7953	|| id:ukb-b-7953	TRUE	reported	igd	2	TRUE	0.000143011	60.3569
rs2753278	C	G	C	G	-0.0100961	-0.0509	0.211686	0.1712	FALSE	TRUE	FALSE	finn-b-DM_BCKGRND_RETINA	1	87330390	0.0436	206234	0.2428	Background diabetic retinopathy || id:finn-b-DM_BCKGRND_RETINA	Background diabetic retinopathy	Background diabetic retinopathy || ||	TRUE	igd	4.60002e-07	421986	0.00200253	87330390	1	ukb-b-7953	|| id:ukb-b-7953	TRUE	reported	igd	2	TRUE	6.02317e-05	25.4183
rs2760402	C	A	C	A	0.00977621	0.0071	0.649252	0.7188	FALSE	FALSE	FALSE	finn-b-DM_BCKGRND_RETINA	9	1533453	0.0365	206234	0.8448	Background diabetic retinopathy || id:finn-b-DM_BCKGRND_RETINA	Background diabetic retinopathy	Background diabetic retinopathy || ||	TRUE	igd	1.5e-08	421986	0.00172753	1533453	9	ukb-b-7953	|| id:ukb-b-7953	TRUE	reported	igd	2	TRUE	7.58855e-05	32.0249
rs2780226	T	C	T	C	-0.0426163	0.1093	0.910509	0.9466	FALSE	FALSE	FALSE	finn-b-DM_BCKGRND_RETINA	6	34199092	0.0736	206234	0.1376	Background diabetic retinopathy || id:finn-b-DM_BCKGRND_RETINA	Background diabetic retinopathy	Background diabetic retinopathy || ||	TRUE	igd	7.00003e-50	421986	0.0028699	34199092	6	ukb-b-7953	|| id:ukb-b-7953	TRUE	reported	igd	2	TRUE	0.000522268	220.504
rs2807339	C	T	C	T	0.0126736	-0.0266	0.758119	0.7744	FALSE	FALSE	FALSE	finn-b-DM_BCKGRND_RETINA	1	22578063	0.0393	206234	0.498101	Background diabetic retinopathy || id:finn-b-DM_BCKGRND_RETINA	Background diabetic retinopathy	Background diabetic retinopathy || ||	TRUE	igd	3.40017e-11	421986	0.00191263	22578063	1	ukb-b-7953	|| id:ukb-b-7953	TRUE	reported	igd	2	TRUE	0.000104039	43.9072
rs2808096	G	A	G	A	0.0110218	-0.0711	0.21446	0.1544	FALSE	FALSE	FALSE	finn-b-DM_BCKGRND_RETINA	10	32128611	0.0458	206234	0.1201	Background diabetic retinopathy || id:finn-b-DM_BCKGRND_RETINA	Background diabetic retinopathy	Background diabetic retinopathy || ||	TRUE	igd	3.59998e-08	421986	0.0020005	32128611	10	ukb-b-7953	|| id:ukb-b-7953	TRUE	reported	igd	2	TRUE	7.19281e-05	30.3547
rs2812208	C	G	C	G	0.0825904	0.0138	0.020816	0.0221	FALSE	TRUE	FALSE	finn-b-DM_BCKGRND_RETINA	13	50707087	0.113	206234	0.9027	Background diabetic retinopathy || id:finn-b-DM_BCKGRND_RETINA	Background diabetic retinopathy	Background diabetic retinopathy || ||	TRUE	igd	1.39991e-46	421986	0.00576265	50707087	13	ukb-b-7953	|| id:ukb-b-7953	TRUE	reported	igd	2	TRUE	0.000486525	205.406
rs2821334	T	G	T	G	0.0096939	0.0218	0.44435	0.4769	FALSE	FALSE	FALSE	finn-b-DM_BCKGRND_RETINA	1	200093887	0.0328	206234	0.5054	Background diabetic retinopathy || id:finn-b-DM_BCKGRND_RETINA	Background diabetic retinopathy	Background diabetic retinopathy || ||	TRUE	igd	4e-09	421986	0.00164775	200093887	1	ukb-b-7953	|| id:ukb-b-7953	TRUE	reported	igd	2	TRUE	8.20126e-05	34.6109
rs28391281	C	T	C	T	-0.0108229	-0.0864	0.456626	0.5457	FALSE	FALSE	FALSE	finn-b-DM_BCKGRND_RETINA	1	38408974	0.033	206234	0.00874903	Background diabetic retinopathy || id:finn-b-DM_BCKGRND_RETINA	Background diabetic retinopathy	Background diabetic retinopathy || ||	TRUE	igd	4.70002e-11	421986	0.00164482	38408974	1	ukb-b-7953	|| id:ukb-b-7953	TRUE	reported	igd	2	TRUE	0.000102591	43.2961
rs28409044	A	C	A	C	0.0128599	0.0091	0.333596	0.2848	FALSE	FALSE	FALSE	finn-b-DM_BCKGRND_RETINA	4	166337461	0.0363	206234	0.8024	Background diabetic retinopathy || id:finn-b-DM_BCKGRND_RETINA	Background diabetic retinopathy	Background diabetic retinopathy || ||	TRUE	igd	1.50003e-13	421986	0.00174168	166337461	4	ukb-b-7953	|| id:ukb-b-7953	TRUE	reported	igd	2	TRUE	0.000129177	54.5176
rs28427480	C	A	C	A	0.0395816	-0.0196	0.093765	0.1069	FALSE	FALSE	FALSE	finn-b-DM_BCKGRND_RETINA	9	98264942	0.0528	206234	0.7104	Background diabetic retinopathy || id:finn-b-DM_BCKGRND_RETINA	Background diabetic retinopathy	Background diabetic retinopathy || ||	TRUE	igd	1.50003e-44	421986	0.00282649	98264942	9	ukb-b-7953	|| id:ukb-b-7953	TRUE	reported	igd	2	TRUE	0.000464507	196.105
rs28444681	A	C	A	C	0.0114328	0.034	0.255224	0.1935	FALSE	FALSE	FALSE	finn-b-DM_BCKGRND_RETINA	4	100449973	0.0414	206234	0.4117	Background diabetic retinopathy || id:finn-b-DM_BCKGRND_RETINA	Background diabetic retinopathy	Background diabetic retinopathy || ||	TRUE	igd	1.2e-09	421986	0.00188044	100449973	4	ukb-b-7953	|| id:ukb-b-7953	TRUE	reported	igd	2	TRUE	8.75891e-05	36.9644
rs28446901	G	C	G	C	-0.0140506	0.0153	0.15458	0.2381	FALSE	TRUE	FALSE	finn-b-DM_BCKGRND_RETINA	9	136308796	0.0387	206234	0.6917	Background diabetic retinopathy || id:finn-b-DM_BCKGRND_RETINA	Background diabetic retinopathy	Background diabetic retinopathy || ||	TRUE	igd	7.59994e-10	421986	0.00228337	136308796	9	ukb-b-7953	|| id:ukb-b-7953	TRUE	reported	igd	2	TRUE	8.97222e-05	37.8648
rs2871960	C	A	C	A	0.0197056	-0.043	0.444976	0.4625	FALSE	FALSE	FALSE	finn-b-DM_BCKGRND_RETINA	3	141121814	0.0329	206234	0.1909	Background diabetic retinopathy || id:finn-b-DM_BCKGRND_RETINA	Background diabetic retinopathy	Background diabetic retinopathy || ||	TRUE	igd	7.10068e-33	421986	0.00165006	141121814	3	ukb-b-7953	|| id:ukb-b-7953	TRUE	reported	igd	2	TRUE	0.000337859	142.619
rs2882485	G	A	G	A	-0.0115807	0.0303	0.527663	0.566	FALSE	FALSE	FALSE	finn-b-DM_BCKGRND_RETINA	2	202980253	0.0331	206234	0.3606	Background diabetic retinopathy || id:finn-b-DM_BCKGRND_RETINA	Background diabetic retinopathy	Background diabetic retinopathy || ||	TRUE	igd	1.80011e-12	421986	0.00164247	202980253	2	ukb-b-7953	|| id:ukb-b-7953	TRUE	reported	igd	2	TRUE	0.000117795	49.7133
rs2885697	T	G	T	G	-0.0207198	0.0588	0.665178	0.6611	FALSE	FALSE	FALSE	finn-b-DM_BCKGRND_RETINA	1	41544279	0.0347	206234	0.0897202	Background diabetic retinopathy || id:finn-b-DM_BCKGRND_RETINA	Background diabetic retinopathy	Background diabetic retinopathy || ||	TRUE	igd	7.00003e-33	421986	0.00173474	41544279	1	ukb-b-7953	|| id:ukb-b-7953	TRUE	reported	igd	2	TRUE	0.000337954	142.659
rs28925904	T	C	T	C	-0.0344046	0.1813	0.024757	0.002822	FALSE	FALSE	FALSE	finn-b-DM_BCKGRND_RETINA	4	144359490	0.2996	206234	0.5452	Background diabetic retinopathy || id:finn-b-DM_BCKGRND_RETINA	Background diabetic retinopathy	Background diabetic retinopathy || ||	TRUE	igd	7.19946e-11	421986	0.00527986	144359490	4	ukb-b-7953	|| id:ukb-b-7953	TRUE	reported	igd	2	TRUE	0.000100611	42.4606
rs28929474	T	C	T	C	0.0489397	-0.1423	0.019693	0.01965	FALSE	FALSE	FALSE	finn-b-DM_BCKGRND_RETINA	14	94844947	0.1136	206234	0.2104	Background diabetic retinopathy || id:finn-b-DM_BCKGRND_RETINA	Background diabetic retinopathy	Background diabetic retinopathy || ||	TRUE	igd	1.39991e-16	421986	0.00592126	94844947	14	ukb-b-7953	|| id:ukb-b-7953	TRUE	reported	igd	2	TRUE	0.000161855	68.3113
rs309137	C	T	C	T	0.0154018	0.0231	0.227462	0.3394	FALSE	FALSE	FALSE	finn-b-DM_BCKGRND_RETINA	2	136765951	0.0349	206234	0.508401	Background diabetic retinopathy || id:finn-b-DM_BCKGRND_RETINA	Background diabetic retinopathy	Background diabetic retinopathy || ||	TRUE	igd	2.80027e-15	421986	0.00194955	136765951	2	ukb-b-7953	|| id:ukb-b-7953	TRUE	reported	igd	2	TRUE	0.000147881	62.4126
rs3116605	C	T	C	T	-0.0153157	-0.0295	0.215238	0.2522	FALSE	FALSE	FALSE	finn-b-DM_BCKGRND_RETINA	13	51117562	0.0377	206234	0.4341	Background diabetic retinopathy || id:finn-b-DM_BCKGRND_RETINA	Background diabetic retinopathy	Background diabetic retinopathy || ||	TRUE	igd	1.80011e-14	421986	0.00199894	51117562	13	ukb-b-7953	|| id:ukb-b-7953	TRUE	reported	igd	2	TRUE	0.000139096	58.7046
rs3253	T	C	T	C	0.0133966	0.0313	0.314156	0.3284	FALSE	FALSE	FALSE	finn-b-DM_BCKGRND_RETINA	6	169616112	0.0349	206234	0.3695	Background diabetic retinopathy || id:finn-b-DM_BCKGRND_RETINA	Background diabetic retinopathy	Background diabetic retinopathy || ||	TRUE	igd	3.50026e-14	421986	0.00176807	169616112	6	ukb-b-7953	|| id:ukb-b-7953	TRUE	reported	igd	2	TRUE	0.00013603	57.4101
rs32799	A	C	A	C	-0.0188883	0.0598	0.915153	0.8902	FALSE	FALSE	FALSE	finn-b-DM_BCKGRND_RETINA	5	129036035	0.0527	206234	0.2569	Background diabetic retinopathy || id:finn-b-DM_BCKGRND_RETINA	Background diabetic retinopathy	Background diabetic retinopathy || ||	TRUE	igd	1.6e-10	421986	0.00295509	129036035	5	ukb-b-7953	|| id:ukb-b-7953	TRUE	reported	igd	2	TRUE	9.68064e-05	40.8547
rs344133	A	G	A	G	0.0111994	-0.0114	0.614205	0.559	FALSE	FALSE	FALSE	finn-b-DM_BCKGRND_RETINA	4	77649164	0.033	206234	0.7302	Background diabetic retinopathy || id:finn-b-DM_BCKGRND_RETINA	Background diabetic retinopathy	Background diabetic retinopathy || ||	TRUE	igd	2.90001e-11	421986	0.00168384	77649164	4	ukb-b-7953	|| id:ukb-b-7953	TRUE	reported	igd	2	TRUE	0.00010482	44.237
rs34533923	C	T	C	T	-0.00886	0.0225	0.356222	0.2346	FALSE	FALSE	FALSE	finn-b-DM_BCKGRND_RETINA	5	27580419	0.0387	206234	0.561399	Background diabetic retinopathy || id:finn-b-DM_BCKGRND_RETINA	Background diabetic retinopathy	Background diabetic retinopathy || ||	TRUE	igd	2.39999e-07	421986	0.00171501	27580419	5	ukb-b-7953	|| id:ukb-b-7953	TRUE	reported	igd	2	TRUE	6.32424e-05	26.689
rs34587839	A	G	A	G	-0.0191516	0.0699	0.154712	0.1619	FALSE	FALSE	FALSE	finn-b-DM_BCKGRND_RETINA	20	32300671	0.0444	206234	0.1153	Background diabetic retinopathy || id:finn-b-DM_BCKGRND_RETINA	Background diabetic retinopathy	Background diabetic retinopathy || ||	TRUE	igd	3.80014e-17	421986	0.00227501	32300671	20	ukb-b-7953	|| id:ukb-b-7953	TRUE	reported	igd	2	TRUE	0.000167908	70.8666
rs35017809	C	T	C	T	0.0192516	0.0618	0.058268	0.1091	FALSE	FALSE	FALSE	finn-b-DM_BCKGRND_RETINA	1	178885791	0.0527	206234	0.241	Background diabetic retinopathy || id:finn-b-DM_BCKGRND_RETINA	Background diabetic retinopathy	Background diabetic retinopathy || ||	TRUE	igd	5.69994e-08	421986	0.00354639	178885791	1	ukb-b-7953	|| id:ukb-b-7953	TRUE	reported	igd	2	TRUE	6.98284e-05	29.4685
rs35344256	A	C	A	C	-0.0173682	-0.062	0.305163	0.2756	FALSE	FALSE	FALSE	finn-b-DM_BCKGRND_RETINA	17	79934194	0.0369	206234	0.0932502	Background diabetic retinopathy || id:finn-b-DM_BCKGRND_RETINA	Background diabetic retinopathy	Background diabetic retinopathy || ||	TRUE	igd	2.19989e-22	421986	0.0017847	79934194	17	ukb-b-7953	|| id:ukb-b-7953	TRUE	reported	igd	2	TRUE	0.00022438	94.7059
rs35344761	A	C	A	C	-0.0192934	-0.059	0.122131	0.1558	FALSE	FALSE	FALSE	finn-b-DM_BCKGRND_RETINA	9	78510823	0.0454	206234	0.1943	Background diabetic retinopathy || id:finn-b-DM_BCKGRND_RETINA	Background diabetic retinopathy	Background diabetic retinopathy || ||	TRUE	igd	2.19989e-14	421986	0.00252637	78510823	9	ukb-b-7953	|| id:ukb-b-7953	TRUE	reported	igd	2	TRUE	0.000138186	58.3205
rs35480566	G	A	G	A	0.0149967	-0.0626	0.439723	0.3976	FALSE	FALSE	FALSE	finn-b-DM_BCKGRND_RETINA	3	71583177	0.0334	206234	0.0604895	Background diabetic retinopathy || id:finn-b-DM_BCKGRND_RETINA	Background diabetic retinopathy	Background diabetic retinopathy || ||	TRUE	igd	1.50003e-19	421986	0.0016583	71583177	3	ukb-b-7953	|| id:ukb-b-7953	TRUE	reported	igd	2	TRUE	0.000193768	81.783
rs35506	A	T	A	T	0.0135949	0.0031	0.715534	0.7521	FALSE	TRUE	FALSE	finn-b-DM_BCKGRND_RETINA	12	115500691	0.0382	206234	0.9359	Background diabetic retinopathy || id:finn-b-DM_BCKGRND_RETINA	Background diabetic retinopathy	Background diabetic retinopathy || ||	TRUE	igd	9.09913e-14	421986	0.00182407	115500691	12	ukb-b-7953	|| id:ukb-b-7953	TRUE	reported	igd	2	TRUE	0.000131618	55.5478
rs35654957	C	T	C	T	-0.0100677	-0.0157	0.369551	0.3588	FALSE	FALSE	FALSE	finn-b-DM_BCKGRND_RETINA	4	1010077	0.0346	206234	0.6503	Background diabetic retinopathy || id:finn-b-DM_BCKGRND_RETINA	Background diabetic retinopathy	Background diabetic retinopathy || ||	TRUE	igd	3.89996e-09	421986	0.00171015	1010077	4	ukb-b-7953	|| id:ukb-b-7953	TRUE	reported	igd	2	TRUE	8.21218e-05	34.6569
rs35668185	C	T	C	T	-0.0115562	-0.0451	0.207881	0.1887	FALSE	FALSE	FALSE	finn-b-DM_BCKGRND_RETINA	5	168256455	0.0419	206234	0.2817	Background diabetic retinopathy || id:finn-b-DM_BCKGRND_RETINA	Background diabetic retinopathy	Background diabetic retinopathy || ||	TRUE	igd	1e-08	421986	0.00201805	168256455	5	ukb-b-7953	|| id:ukb-b-7953	TRUE	reported	igd	2	TRUE	7.77024e-05	32.7917
rs35805829	C	T	C	T	-0.0133102	0.0245	0.346839	0.3483	FALSE	FALSE	FALSE	finn-b-DM_BCKGRND_RETINA	11	47805478	0.0355	206234	0.4895	Background diabetic retinopathy || id:finn-b-DM_BCKGRND_RETINA	Background diabetic retinopathy	Background diabetic retinopathy || ||	TRUE	igd	1.10002e-14	421986	0.00172266	47805478	11	ukb-b-7953	|| id:ukb-b-7953	TRUE	reported	igd	2	TRUE	0.000141452	59.6991
rs35897671	T	C	T	C	0.0114551	-0.0068	0.345283	0.2678	FALSE	FALSE	FALSE	finn-b-DM_BCKGRND_RETINA	5	127349745	0.0371	206234	0.8555	Background diabetic retinopathy || id:finn-b-DM_BCKGRND_RETINA	Background diabetic retinopathy	Background diabetic retinopathy || ||	TRUE	igd	3.29989e-11	421986	0.00172695	127349745	5	ukb-b-7953	|| id:ukb-b-7953	TRUE	reported	igd	2	TRUE	0.000104255	43.9983
rs36226649	C	T	C	T	0.0264724	-0.0396	0.066506	0.04907	FALSE	FALSE	FALSE	finn-b-DM_BCKGRND_RETINA	14	24835500	0.0764	206234	0.6038	Background diabetic retinopathy || id:finn-b-DM_BCKGRND_RETINA	Background diabetic retinopathy	Background diabetic retinopathy || ||	TRUE	igd	1e-15	421986	0.00329988	24835500	14	ukb-b-7953	|| id:ukb-b-7953	TRUE	reported	igd	2	TRUE	0.000152485	64.3559
rs3732987	A	C	A	C	0.0105337	0.0062	0.524508	0.4549	FALSE	FALSE	FALSE	finn-b-DM_BCKGRND_RETINA	3	8586465	0.0329	206234	0.8505	Background diabetic retinopathy || id:finn-b-DM_BCKGRND_RETINA	Background diabetic retinopathy	Background diabetic retinopathy || ||	TRUE	igd	1.7e-10	421986	0.00164918	8586465	3	ukb-b-7953	|| id:ukb-b-7953	TRUE	reported	igd	2	TRUE	9.66687e-05	40.7966
rs3734254	T	C	T	C	0.0207412	0.0436	0.790532	0.9076	FALSE	FALSE	FALSE	finn-b-DM_BCKGRND_RETINA	6	35395010	0.056	206234	0.4369	Background diabetic retinopathy || id:finn-b-DM_BCKGRND_RETINA	Background diabetic retinopathy	Background diabetic retinopathy || ||	TRUE	igd	7.59976e-25	421986	0.00201522	35395010	6	ukb-b-7953	|| id:ukb-b-7953	TRUE	reported	igd	2	TRUE	0.000250967	105.93
rs3743347	A	C	A	C	-0.0169457	0.0393	0.231535	0.173	FALSE	FALSE	FALSE	finn-b-DM_BCKGRND_RETINA	15	67547301	0.0433	206234	0.364	Background diabetic retinopathy || id:finn-b-DM_BCKGRND_RETINA	Background diabetic retinopathy	Background diabetic retinopathy || ||	TRUE	igd	3.40017e-18	421986	0.00194802	67547301	15	ukb-b-7953	|| id:ukb-b-7953	TRUE	reported	igd	2	TRUE	0.00017929	75.6711
rs3790076	T	G	T	G	-0.0208074	-0.0072	0.572955	0.5593	FALSE	FALSE	FALSE	finn-b-DM_BCKGRND_RETINA	16	69907445	0.033	206234	0.8268	Background diabetic retinopathy || id:finn-b-DM_BCKGRND_RETINA	Background diabetic retinopathy	Background diabetic retinopathy || ||	TRUE	igd	5.90065e-36	421986	0.00166216	69907445	16	ukb-b-7953	|| id:ukb-b-7953	TRUE	reported	igd	2	TRUE	0.000371219	156.707
rs3791679	G	A	G	A	-0.0417426	0.0435	0.227266	0.2255	FALSE	FALSE	FALSE	finn-b-DM_BCKGRND_RETINA	2	56096892	0.0392	206234	0.2674	Background diabetic retinopathy || id:finn-b-DM_BCKGRND_RETINA	Background diabetic retinopathy	Background diabetic retinopathy || ||	TRUE	igd	2.69774e-101	421986	0.00195359	56096892	2	ukb-b-7953	|| id:ukb-b-7953	TRUE	reported	igd	2	TRUE	0.00108075	456.552
rs3806443	G	C	G	C	0.0108763	0.0668	0.265329	0.2457	FALSE	TRUE	FALSE	finn-b-DM_BCKGRND_RETINA	1	113249486	0.0381	206234	0.0795994	Background diabetic retinopathy || id:finn-b-DM_BCKGRND_RETINA	Background diabetic retinopathy	Background diabetic retinopathy || ||	TRUE	igd	5.1e-09	421986	0.00186138	113249486	1	ukb-b-7953	|| id:ukb-b-7953	TRUE	reported	igd	2	TRUE	8.0902e-05	34.1421
rs3814316	A	G	A	G	-0.00946144	-0.001	0.368453	0.4577	FALSE	FALSE	FALSE	finn-b-DM_BCKGRND_RETINA	1	155149718	0.033	206234	0.9763	Background diabetic retinopathy || id:finn-b-DM_BCKGRND_RETINA	Background diabetic retinopathy	Background diabetic retinopathy || ||	TRUE	igd	2.69998e-08	421986	0.00170087	155149718	1	ukb-b-7953	|| id:ukb-b-7953	TRUE	reported	igd	2	TRUE	7.33234e-05	30.9436
rs3828559	G	A	G	A	0.0117356	-0.0184	0.758433	0.777	FALSE	FALSE	FALSE	finn-b-DM_BCKGRND_RETINA	4	184211030	0.0394	206234	0.6406	Background diabetic retinopathy || id:finn-b-DM_BCKGRND_RETINA	Background diabetic retinopathy	Background diabetic retinopathy || ||	TRUE	igd	9.09997e-10	421986	0.00191612	184211030	4	ukb-b-7953	|| id:ukb-b-7953	TRUE	reported	igd	2	TRUE	8.8885e-05	37.5114
rs3858603	A	G	A	G	-0.012366	0.0303	0.501593	0.4974	FALSE	FALSE	FALSE	finn-b-DM_BCKGRND_RETINA	12	94207802	0.0329	206234	0.3573	Background diabetic retinopathy || id:finn-b-DM_BCKGRND_RETINA	Background diabetic retinopathy	Background diabetic retinopathy || ||	TRUE	igd	4.60045e-14	421986	0.00163937	94207802	12	ukb-b-7953	|| id:ukb-b-7953	TRUE	reported	igd	2	TRUE	0.000134818	56.8987
rs40968	T	G	T	G	-0.00988519	0.0231	0.252732	0.198	FALSE	FALSE	FALSE	finn-b-DM_BCKGRND_RETINA	16	79635122	0.0414	206234	0.577301	Background diabetic retinopathy || id:finn-b-DM_BCKGRND_RETINA	Background diabetic retinopathy	Background diabetic retinopathy || ||	TRUE	igd	1.7e-07	421986	0.00189157	79635122	16	ukb-b-7953	|| id:ukb-b-7953	TRUE	reported	igd	2	TRUE	6.47141e-05	27.3101
rs42038	T	C	T	C	0.0162055	-0.016	0.298973	0.2844	FALSE	FALSE	FALSE	finn-b-DM_BCKGRND_RETINA	7	92243719	0.0363	206234	0.658999	Background diabetic retinopathy || id:finn-b-DM_BCKGRND_RETINA	Background diabetic retinopathy	Background diabetic retinopathy || ||	TRUE	igd	1.69981e-19	421986	0.001795	92243719	7	ukb-b-7953	|| id:ukb-b-7953	TRUE	reported	igd	2	TRUE	0.000193114	81.5068
rs4241245	T	G	T	G	-0.010212	0.0015	0.76422	0.6913	FALSE	FALSE	FALSE	finn-b-DM_BCKGRND_RETINA	2	71675916	0.0356	206234	0.9669	Background diabetic retinopathy || id:finn-b-DM_BCKGRND_RETINA	Background diabetic retinopathy	Background diabetic retinopathy || ||	TRUE	igd	1.7e-07	421986	0.00195206	71675916	2	ukb-b-7953	|| id:ukb-b-7953	TRUE	reported	igd	2	TRUE	6.48499e-05	27.3674
rs4244808	G	T	G	T	0.0116467	0.1172	0.459999	0.556	FALSE	FALSE	FALSE	finn-b-DM_BCKGRND_RETINA	11	2163110	0.0332	206234	0.000420204	Background diabetic retinopathy || id:finn-b-DM_BCKGRND_RETINA	Background diabetic retinopathy	Background diabetic retinopathy || ||	TRUE	igd	2.19989e-12	421986	0.00165946	2163110	11	ukb-b-7953	|| id:ukb-b-7953	TRUE	reported	igd	2	TRUE	0.000116714	49.2572
rs425102	G	T	G	T	-0.0194207	0.0224	0.240797	0.1856	FALSE	FALSE	FALSE	finn-b-DM_BCKGRND_RETINA	5	77396400	0.0419	206234	0.5923	Background diabetic retinopathy || id:finn-b-DM_BCKGRND_RETINA	Background diabetic retinopathy	Background diabetic retinopathy || ||	TRUE	igd	3.80014e-24	421986	0.00191587	77396400	5	ukb-b-7953	|| id:ukb-b-7953	TRUE	reported	igd	2	TRUE	0.000243441	102.753
rs4279453	C	T	C	T	-0.009822	0.0065	0.439777	0.4185	FALSE	FALSE	FALSE	finn-b-DM_BCKGRND_RETINA	6	142616576	0.0333	206234	0.8445	Background diabetic retinopathy || id:finn-b-DM_BCKGRND_RETINA	Background diabetic retinopathy	Background diabetic retinopathy || ||	TRUE	igd	3.09999e-09	421986	0.00165712	142616576	6	ukb-b-7953	|| id:ukb-b-7953	TRUE	reported	igd	2	TRUE	8.32449e-05	35.1309
rs4497878	C	T	C	T	-0.0146752	-0.0981	0.715464	0.6415	FALSE	FALSE	FALSE	finn-b-DM_BCKGRND_RETINA	2	241752685	0.0342	206234	0.00408997	Background diabetic retinopathy || id:finn-b-DM_BCKGRND_RETINA	Background diabetic retinopathy	Background diabetic retinopathy || ||	TRUE	igd	6.4998e-16	421986	0.00181627	241752685	2	ukb-b-7953	|| id:ukb-b-7953	TRUE	reported	igd	2	TRUE	0.000154683	65.2838
rs4543846	T	A	T	A	0.00889771	-0.0124	0.339795	0.3828	FALSE	TRUE	FALSE	finn-b-DM_BCKGRND_RETINA	1	56795017	0.0336	206234	0.7124	Background diabetic retinopathy || id:finn-b-DM_BCKGRND_RETINA	Background diabetic retinopathy	Background diabetic retinopathy || ||	TRUE	igd	3.09999e-07	421986	0.00173958	56795017	1	ukb-b-7953	|| id:ukb-b-7953	TRUE	reported	igd	2	TRUE	6.1993e-05	26.1617
rs4650619	T	C	T	C	0.0110735	0.0053	0.658131	0.6143	FALSE	FALSE	FALSE	finn-b-DM_BCKGRND_RETINA	1	78694556	0.0336	206234	0.8754	Background diabetic retinopathy || id:finn-b-DM_BCKGRND_RETINA	Background diabetic retinopathy	Background diabetic retinopathy || ||	TRUE	igd	1.79999e-10	421986	0.00173535	78694556	1	ukb-b-7953	|| id:ukb-b-7953	TRUE	reported	igd	2	TRUE	9.64841e-05	40.7187
rs4678778	G	A	G	A	0.01628	0.0211	0.103138	0.2101	FALSE	FALSE	FALSE	finn-b-DM_BCKGRND_RETINA	3	33257434	0.0403	206234	0.5999	Background diabetic retinopathy || id:finn-b-DM_BCKGRND_RETINA	Background diabetic retinopathy	Background diabetic retinopathy || ||	TRUE	igd	2.39999e-09	421986	0.00272878	33257434	3	ukb-b-7953	|| id:ukb-b-7953	TRUE	reported	igd	2	TRUE	8.43407e-05	35.5934
rs4693974	G	A	G	A	0.0115384	0.0222	0.574007	0.5176	FALSE	FALSE	FALSE	finn-b-DM_BCKGRND_RETINA	4	89810395	0.0329	206234	0.4999	Background diabetic retinopathy || id:finn-b-DM_BCKGRND_RETINA	Background diabetic retinopathy	Background diabetic retinopathy || ||	TRUE	igd	4.00037e-12	421986	0.00166303	89810395	4	ukb-b-7953	|| id:ukb-b-7953	TRUE	reported	igd	2	TRUE	0.000114063	48.1381
rs4700662	T	C	T	C	0.0130245	-0.0377	0.664035	0.6771	FALSE	FALSE	FALSE	finn-b-DM_BCKGRND_RETINA	5	64392906	0.035	206234	0.2807	Background diabetic retinopathy || id:finn-b-DM_BCKGRND_RETINA	Background diabetic retinopathy	Background diabetic retinopathy || ||	TRUE	igd	9.09913e-14	421986	0.00174731	64392906	5	ukb-b-7953	|| id:ukb-b-7953	TRUE	reported	igd	2	TRUE	0.000131652	55.5623
rs4713135	A	G	A	G	-0.0160487	0.1065	0.237248	0.1882	FALSE	FALSE	FALSE	finn-b-DM_BCKGRND_RETINA	6	28039586	0.0415	206234	0.01022	Background diabetic retinopathy || id:finn-b-DM_BCKGRND_RETINA	Background diabetic retinopathy	Background diabetic retinopathy || ||	TRUE	igd	8.19974e-17	421986	0.00192704	28039586	6	ukb-b-7953	|| id:ukb-b-7953	TRUE	reported	igd	2	TRUE	0.000164335	69.3579
rs4717830	T	G	T	G	-0.011208	-0.0304	0.193242	0.1836	FALSE	FALSE	FALSE	finn-b-DM_BCKGRND_RETINA	7	73301774	0.0426	206234	0.4753	Background diabetic retinopathy || id:finn-b-DM_BCKGRND_RETINA	Background diabetic retinopathy	Background diabetic retinopathy || ||	TRUE	igd	9.40005e-08	421986	0.00209958	73301774	7	ukb-b-7953	|| id:ukb-b-7953	TRUE	reported	igd	2	TRUE	6.75249e-05	28.4964
rs4728358	T	C	T	C	-0.0105408	0.0106	0.687154	0.7106	FALSE	FALSE	FALSE	finn-b-DM_BCKGRND_RETINA	7	135250270	0.0363	206234	0.770501	Background diabetic retinopathy || id:finn-b-DM_BCKGRND_RETINA	Background diabetic retinopathy	Background diabetic retinopathy || ||	TRUE	igd	2.99999e-09	421986	0.0017764	135250270	7	ukb-b-7953	|| id:ukb-b-7953	TRUE	reported	igd	2	TRUE	8.34317e-05	35.2098
rs4735083	T	C	T	C	0.00889532	0.0033	0.570449	0.5437	FALSE	FALSE	FALSE	finn-b-DM_BCKGRND_RETINA	8	110039378	0.0329	206234	0.919	Background diabetic retinopathy || id:finn-b-DM_BCKGRND_RETINA	Background diabetic retinopathy	Background diabetic retinopathy || ||	TRUE	igd	8.19993e-08	421986	0.00165886	110039378	8	ukb-b-7953	|| id:ukb-b-7953	TRUE	reported	igd	2	TRUE	6.81359e-05	28.7542
rs4735766	T	G	T	G	0.0149222	-0.0124	0.285258	0.2201	FALSE	FALSE	FALSE	finn-b-DM_BCKGRND_RETINA	8	78099782	0.0397	206234	0.7539	Background diabetic retinopathy || id:finn-b-DM_BCKGRND_RETINA	Background diabetic retinopathy	Background diabetic retinopathy || ||	TRUE	igd	2.39994e-16	421986	0.00181989	78099782	8	ukb-b-7953	|| id:ukb-b-7953	TRUE	reported	igd	2	TRUE	0.000159297	67.2316
rs4759316	A	G	A	G	0.0104193	0.0445	0.57091	0.4905	FALSE	FALSE	FALSE	finn-b-DM_BCKGRND_RETINA	12	54388473	0.0328	206234	0.1748	Background diabetic retinopathy || id:finn-b-DM_BCKGRND_RETINA	Background diabetic retinopathy	Background diabetic retinopathy || ||	TRUE	igd	3.2e-10	421986	0.00165644	54388473	12	ukb-b-7953	|| id:ukb-b-7953	TRUE	reported	igd	2	TRUE	9.37534e-05	39.5661
rs4785677	G	A	G	A	-0.00984707	-0.0033	0.549173	0.5757	FALSE	FALSE	FALSE	finn-b-DM_BCKGRND_RETINA	16	89555101	0.0332	206234	0.9211	Background diabetic retinopathy || id:finn-b-DM_BCKGRND_RETINA	Background diabetic retinopathy	Background diabetic retinopathy || ||	TRUE	igd	2.39999e-09	421986	0.00165043	89555101	16	ukb-b-7953	|| id:ukb-b-7953	TRUE	reported	igd	2	TRUE	8.435e-05	35.5974
rs4794006	A	G	A	G	-0.010443	0.0599	0.555023	0.5364	FALSE	FALSE	FALSE	finn-b-DM_BCKGRND_RETINA	17	47042117	0.0329	206234	0.0686199	Background diabetic retinopathy || id:finn-b-DM_BCKGRND_RETINA	Background diabetic retinopathy	Background diabetic retinopathy || ||	TRUE	igd	2.69998e-10	421986	0.00165309	47042117	17	ukb-b-7953	|| id:ukb-b-7953	TRUE	reported	igd	2	TRUE	9.45624e-05	39.9076
rs4885681	T	C	T	C	0.00987557	-0.0441	0.724245	0.736	FALSE	FALSE	FALSE	finn-b-DM_BCKGRND_RETINA	13	80467235	0.0372	206234	0.2354	Background diabetic retinopathy || id:finn-b-DM_BCKGRND_RETINA	Background diabetic retinopathy	Background diabetic retinopathy || ||	TRUE	igd	9.40005e-08	421986	0.00185026	80467235	13	ukb-b-7953	|| id:ukb-b-7953	TRUE	reported	igd	2	TRUE	6.75043e-05	28.4877
rs4909017	T	C	T	C	0.0127025	0.0003	0.557895	0.5474	FALSE	FALSE	FALSE	finn-b-DM_BCKGRND_RETINA	3	32937596	0.033	206234	0.9926	Background diabetic retinopathy || id:finn-b-DM_BCKGRND_RETINA	Background diabetic retinopathy	Background diabetic retinopathy || ||	TRUE	igd	1.39991e-14	421986	0.00165126	32937596	3	ukb-b-7953	|| id:ukb-b-7953	TRUE	reported	igd	2	TRUE	0.000140213	59.176
rs4918293	A	G	A	G	-0.0108452	-0.0139	0.335439	0.2959	FALSE	FALSE	FALSE	finn-b-DM_BCKGRND_RETINA	10	94878569	0.036	206234	0.698601	Background diabetic retinopathy || id:finn-b-DM_BCKGRND_RETINA	Background diabetic retinopathy	Background diabetic retinopathy || ||	TRUE	igd	5.1e-10	421986	0.00174452	94878569	10	ukb-b-7953	|| id:ukb-b-7953	TRUE	reported	igd	2	TRUE	9.15768e-05	38.6475
rs4924413	A	G	A	G	0.0108259	-0.0429	0.283479	0.2801	FALSE	FALSE	FALSE	finn-b-DM_BCKGRND_RETINA	15	40348697	0.0365	206234	0.2402	Background diabetic retinopathy || id:finn-b-DM_BCKGRND_RETINA	Background diabetic retinopathy	Background diabetic retinopathy || ||	TRUE	igd	2.69998e-09	421986	0.00182023	40348697	15	ukb-b-7953	|| id:ukb-b-7953	TRUE	reported	igd	2	TRUE	8.38187e-05	35.3731
rs4951407	G	T	G	T	0.0115513	-0.0227	0.661152	0.7674	FALSE	FALSE	FALSE	finn-b-DM_BCKGRND_RETINA	1	204558070	0.0388	206234	0.5582	Background diabetic retinopathy || id:finn-b-DM_BCKGRND_RETINA	Background diabetic retinopathy	Background diabetic retinopathy || ||	TRUE	igd	2.60016e-11	421986	0.00173213	204558070	1	ukb-b-7953	|| id:ukb-b-7953	TRUE	reported	igd	2	TRUE	0.00010538	44.4732
rs4956990	G	A	G	A	-0.00869637	-0.0065	0.569303	0.5136	FALSE	FALSE	FALSE	finn-b-DM_BCKGRND_RETINA	5	183134	0.0329	206234	0.8428	Background diabetic retinopathy || id:finn-b-DM_BCKGRND_RETINA	Background diabetic retinopathy	Background diabetic retinopathy || ||	TRUE	igd	1.5e-07	421986	0.00165685	183134	5	ukb-b-7953	|| id:ukb-b-7953	TRUE	reported	igd	2	TRUE	6.52805e-05	27.5491
rs513953	G	A	G	A	0.00953161	0.0532	0.745133	0.7476	FALSE	FALSE	FALSE	finn-b-DM_BCKGRND_RETINA	18	8801351	0.0379	206234	0.1608	Background diabetic retinopathy || id:finn-b-DM_BCKGRND_RETINA	Background diabetic retinopathy	Background diabetic retinopathy || ||	TRUE	igd	4.60002e-07	421986	0.00189087	8801351	18	ukb-b-7953	|| id:ukb-b-7953	TRUE	reported	igd	2	TRUE	6.02123e-05	25.4101
rs55681913	C	T	C	T	0.0206406	0.0088	0.10621	0.1245	FALSE	FALSE	FALSE	finn-b-DM_BCKGRND_RETINA	5	42687629	0.0501	206234	0.8604	Background diabetic retinopathy || id:finn-b-DM_BCKGRND_RETINA	Background diabetic retinopathy	Background diabetic retinopathy || ||	TRUE	igd	1.80011e-14	421986	0.00269286	42687629	5	ukb-b-7953	|| id:ukb-b-7953	TRUE	reported	igd	2	TRUE	0.000139206	58.751
rs55707322	A	C	A	C	0.0129997	0.0193	0.163689	0.1391	FALSE	FALSE	FALSE	finn-b-DM_BCKGRND_RETINA	2	72358959	0.0474	206234	0.6836	Background diabetic retinopathy || id:finn-b-DM_BCKGRND_RETINA	Background diabetic retinopathy	Background diabetic retinopathy || ||	TRUE	igd	4.60002e-09	421986	0.00221808	72358959	2	ukb-b-7953	|| id:ukb-b-7953	TRUE	reported	igd	2	TRUE	8.13915e-05	34.3487
rs55758152	A	G	A	G	0.0108471	0.0235	0.325764	0.3484	FALSE	FALSE	FALSE	finn-b-DM_BCKGRND_RETINA	5	171317318	0.0346	206234	0.4975	Background diabetic retinopathy || id:finn-b-DM_BCKGRND_RETINA	Background diabetic retinopathy	Background diabetic retinopathy || ||	TRUE	igd	9.09997e-10	421986	0.00177131	171317318	5	ukb-b-7953	|| id:ukb-b-7953	TRUE	reported	igd	2	TRUE	8.8859e-05	37.5004
rs55786114	T	C	T	C	-0.0230827	0.0148	0.073277	0.0505	FALSE	FALSE	FALSE	finn-b-DM_BCKGRND_RETINA	3	48982335	0.0739	206234	0.8408	Background diabetic retinopathy || id:finn-b-DM_BCKGRND_RETINA	Background diabetic retinopathy	Background diabetic retinopathy || ||	TRUE	igd	2.29985e-13	421986	0.00314939	48982335	3	ukb-b-7953	|| id:ukb-b-7953	TRUE	reported	igd	2	TRUE	0.000127282	53.7178
rs558107	G	A	G	A	-0.0109259	-0.0635	0.587806	0.4763	FALSE	FALSE	FALSE	finn-b-DM_BCKGRND_RETINA	13	30172458	0.0328	206234	0.0526902	Background diabetic retinopathy || id:finn-b-DM_BCKGRND_RETINA	Background diabetic retinopathy	Background diabetic retinopathy || ||	TRUE	igd	6.4003e-11	421986	0.00167201	30172458	13	ukb-b-7953	|| id:ukb-b-7953	TRUE	reported	igd	2	TRUE	0.00010118	42.7007
rs55831773	T	C	T	C	-0.0143551	0.0099	0.199579	0.1456	FALSE	FALSE	FALSE	finn-b-DM_BCKGRND_RETINA	17	7559037	0.0468	206234	0.8326	Background diabetic retinopathy || id:finn-b-DM_BCKGRND_RETINA	Background diabetic retinopathy	Background diabetic retinopathy || ||	TRUE	igd	7.59976e-12	421986	0.00209681	7559037	17	ukb-b-7953	|| id:ukb-b-7953	TRUE	reported	igd	2	TRUE	0.000111058	46.8697
rs55906059	T	C	T	C	-0.015781	0.0483	0.093726	0.1344	FALSE	FALSE	FALSE	finn-b-DM_BCKGRND_RETINA	22	42184143	0.0481	206234	0.3149	Background diabetic retinopathy || id:finn-b-DM_BCKGRND_RETINA	Background diabetic retinopathy	Background diabetic retinopathy || ||	TRUE	igd	2.99999e-08	421986	0.0028489	42184143	22	ukb-b-7953	|| id:ukb-b-7953	TRUE	reported	igd	2	TRUE	7.27085e-05	30.684
rs55962189	T	A	T	A	0.0113377	0.0854	0.299312	0.3128	FALSE	TRUE	FALSE	finn-b-DM_BCKGRND_RETINA	20	21243293	0.0353	206234	0.0156401	Background diabetic retinopathy || id:finn-b-DM_BCKGRND_RETINA	Background diabetic retinopathy	Background diabetic retinopathy || ||	TRUE	igd	3.40001e-10	421986	0.00180553	21242161	20	ukb-b-7953	|| id:ukb-b-7953	TRUE	reported	igd	2	TRUE	9.34333e-05	39.4311
rs56099233	T	G	T	G	0.0119603	0.0241	0.203137	0.2337	FALSE	FALSE	FALSE	finn-b-DM_BCKGRND_RETINA	6	141775843	0.0389	206234	0.535601	Background diabetic retinopathy || id:finn-b-DM_BCKGRND_RETINA	Background diabetic retinopathy	Background diabetic retinopathy || ||	TRUE	igd	6.19998e-09	421986	0.00205819	141775843	6	ukb-b-7953	|| id:ukb-b-7953	TRUE	reported	igd	2	TRUE	8.00167e-05	33.7685
rs56107042	G	C	G	C	-0.0303108	0.0114	0.024063	0.01174	FALSE	TRUE	FALSE	finn-b-DM_BCKGRND_RETINA	2	85686821	0.1532	206234	0.9408	Background diabetic retinopathy || id:finn-b-DM_BCKGRND_RETINA	Background diabetic retinopathy	Background diabetic retinopathy || ||	TRUE	igd	2.69998e-08	421986	0.00545244	85686821	2	ukb-b-7953	|| id:ukb-b-7953	TRUE	reported	igd	2	TRUE	7.3229e-05	30.9037
rs56129308	A	G	A	G	0.0102007	0.0592	0.251457	0.1497	FALSE	FALSE	FALSE	finn-b-DM_BCKGRND_RETINA	3	169163247	0.0461	206234	0.1991	Background diabetic retinopathy || id:finn-b-DM_BCKGRND_RETINA	Background diabetic retinopathy	Background diabetic retinopathy || ||	TRUE	igd	7.29995e-08	421986	0.00189501	169163247	3	ukb-b-7953	|| id:ukb-b-7953	TRUE	reported	igd	2	TRUE	6.86608e-05	28.9758
rs56144019	A	G	A	G	-0.0126675	0.0437	0.23362	0.2718	FALSE	FALSE	FALSE	finn-b-DM_BCKGRND_RETINA	14	102965437	0.0368	206234	0.2357	Background diabetic retinopathy || id:finn-b-DM_BCKGRND_RETINA	Background diabetic retinopathy	Background diabetic retinopathy || ||	TRUE	igd	6.89922e-11	421986	0.00194171	102949731	14	ukb-b-7953	|| id:ukb-b-7953	TRUE	reported	igd	2	TRUE	0.000100849	42.5609
rs56318219	A	G	A	G	0.0142622	-0.0072	0.263367	0.324	FALSE	FALSE	FALSE	finn-b-DM_BCKGRND_RETINA	5	115030864	0.0349	206234	0.8375	Background diabetic retinopathy || id:finn-b-DM_BCKGRND_RETINA	Background diabetic retinopathy	Background diabetic retinopathy || ||	TRUE	igd	5.90065e-14	421986	0.00189906	115030226	5	ukb-b-7953	|| id:ukb-b-7953	TRUE	reported	igd	2	TRUE	0.000133641	56.4019
rs564443	A	G	A	G	0.0124309	0.0259	0.162319	0.1601	FALSE	FALSE	FALSE	finn-b-DM_BCKGRND_RETINA	10	89807917	0.0441	206234	0.557	Background diabetic retinopathy || id:finn-b-DM_BCKGRND_RETINA	Background diabetic retinopathy	Background diabetic retinopathy || ||	TRUE	igd	2.39999e-08	421986	0.00222876	89807917	10	ukb-b-7953	|| id:ukb-b-7953	TRUE	reported	igd	2	TRUE	7.37137e-05	31.1083
rs57072412	A	G	A	G	0.010773	-0.0046	0.383191	0.396	FALSE	FALSE	FALSE	finn-b-DM_BCKGRND_RETINA	3	33216357	0.0335	206234	0.8903	Background diabetic retinopathy || id:finn-b-DM_BCKGRND_RETINA	Background diabetic retinopathy	Background diabetic retinopathy || ||	TRUE	igd	1.79999e-10	421986	0.00168954	33216357	3	ukb-b-7953	|| id:ukb-b-7953	TRUE	reported	igd	2	TRUE	9.63377e-05	40.6569
rs575837	G	A	G	A	0.0127629	-0.036	0.784728	0.7907	FALSE	FALSE	FALSE	finn-b-DM_BCKGRND_RETINA	6	116759974	0.0404	206234	0.373	Background diabetic retinopathy || id:finn-b-DM_BCKGRND_RETINA	Background diabetic retinopathy	Background diabetic retinopathy || ||	TRUE	igd	2e-10	421986	0.0020075	116759974	6	ukb-b-7953	|| id:ukb-b-7953	TRUE	reported	igd	2	TRUE	9.57741e-05	40.419
rs5763821	C	A	C	A	0.0137039	-0.0537	0.391169	0.5209	FALSE	FALSE	FALSE	finn-b-DM_BCKGRND_RETINA	22	30577771	0.0328	206234	0.1011	Background diabetic retinopathy || id:finn-b-DM_BCKGRND_RETINA	Background diabetic retinopathy	Background diabetic retinopathy || ||	TRUE	igd	2.09991e-15	421986	0.0017265	30549071	22	ukb-b-7953	|| id:ukb-b-7953	TRUE	reported	igd	2	TRUE	0.000149277	63.0018
rs582780	G	A	G	A	0.0125544	-0.0451	0.422609	0.5268	FALSE	FALSE	FALSE	finn-b-DM_BCKGRND_RETINA	3	172121443	0.033	206234	0.1715	Background diabetic retinopathy || id:finn-b-DM_BCKGRND_RETINA	Background diabetic retinopathy	Background diabetic retinopathy || ||	TRUE	igd	6.79986e-14	421986	0.0016756	172121443	3	ukb-b-7953	|| id:ukb-b-7953	TRUE	reported	igd	2	TRUE	0.000133013	56.137
rs58746189	C	T	C	T	-0.0165389	-0.0758	0.114418	0.1905	FALSE	FALSE	FALSE	finn-b-DM_BCKGRND_RETINA	5	133920854	0.0418	206234	0.0695104	Background diabetic retinopathy || id:finn-b-DM_BCKGRND_RETINA	Background diabetic retinopathy	Background diabetic retinopathy || ||	TRUE	igd	1.40001e-10	421986	0.00257892	133920854	5	ukb-b-7953	|| id:ukb-b-7953	TRUE	reported	igd	2	TRUE	9.74534e-05	41.1278
rs59032271	T	C	T	C	-0.0102701	0.0036	0.467565	0.3783	FALSE	FALSE	FALSE	finn-b-DM_BCKGRND_RETINA	5	148618749	0.0338	206234	0.9161	Background diabetic retinopathy || id:finn-b-DM_BCKGRND_RETINA	Background diabetic retinopathy	Background diabetic retinopathy || ||	TRUE	igd	3.89996e-10	421986	0.00164133	148618749	5	ukb-b-7953	|| id:ukb-b-7953	TRUE	reported	igd	2	TRUE	9.27725e-05	39.1521
rs5992929	T	C	T	C	0.0107963	-0.0296	0.284928	0.2522	FALSE	FALSE	FALSE	finn-b-DM_BCKGRND_RETINA	22	18451977	0.0378	206234	0.4336	Background diabetic retinopathy || id:finn-b-DM_BCKGRND_RETINA	Background diabetic retinopathy	Background diabetic retinopathy || ||	TRUE	igd	3.40001e-09	421986	0.0018267	18451977	22	ukb-b-7953	|| id:ukb-b-7953	TRUE	reported	igd	2	TRUE	8.27716e-05	34.9312
rs6000889	T	C	T	C	0.00893624	0.0609	0.643977	0.6226	FALSE	FALSE	FALSE	finn-b-DM_BCKGRND_RETINA	22	38184851	0.0338	206234	0.0714595	Background diabetic retinopathy || id:finn-b-DM_BCKGRND_RETINA	Background diabetic retinopathy	Background diabetic retinopathy || ||	TRUE	igd	1.89998e-07	421986	0.00171693	38184851	22	ukb-b-7953	|| id:ukb-b-7953	TRUE	reported	igd	2	TRUE	6.41917e-05	27.0896
rs6013243	G	A	G	A	-0.010898	-0.0671	0.803132	0.8079	FALSE	FALSE	FALSE	finn-b-DM_BCKGRND_RETINA	20	50279606	0.0416	206234	0.1065	Background diabetic retinopathy || id:finn-b-DM_BCKGRND_RETINA	Background diabetic retinopathy	Background diabetic retinopathy || ||	TRUE	igd	1.40001e-07	421986	0.00206788	50279606	20	ukb-b-7953	|| id:ukb-b-7953	TRUE	reported	igd	2	TRUE	6.58137e-05	27.7742
rs60839038	C	A	C	A	0.0125201	-0.0244	0.47352	0.4237	FALSE	FALSE	FALSE	finn-b-DM_BCKGRND_RETINA	18	20711927	0.0334	206234	0.4656	Background diabetic retinopathy || id:finn-b-DM_BCKGRND_RETINA	Background diabetic retinopathy	Background diabetic retinopathy || ||	TRUE	igd	7.29962e-14	421986	0.00167309	20711927	18	ukb-b-7953	|| id:ukb-b-7953	TRUE	reported	igd	2	TRUE	0.000132685	55.9983
rs6088619	G	A	G	A	0.0175247	-0.0064	0.135815	0.1288	FALSE	FALSE	FALSE	finn-b-DM_BCKGRND_RETINA	20	33411871	0.0487	206234	0.895	Background diabetic retinopathy || id:finn-b-DM_BCKGRND_RETINA	Background diabetic retinopathy	Background diabetic retinopathy || ||	TRUE	igd	4.10015e-13	421986	0.00241661	33411871	20	ukb-b-7953	|| id:ukb-b-7953	TRUE	reported	igd	2	TRUE	0.000124605	52.5879
rs6107411	G	A	G	A	0.012641	-0.0017	0.165223	0.1218	FALSE	FALSE	FALSE	finn-b-DM_BCKGRND_RETINA	20	4091993	0.0499	206234	0.9722	Background diabetic retinopathy || id:finn-b-DM_BCKGRND_RETINA	Background diabetic retinopathy	Background diabetic retinopathy || ||	TRUE	igd	1.09999e-08	421986	0.00221407	4091993	20	ukb-b-7953	|| id:ukb-b-7953	TRUE	reported	igd	2	TRUE	7.72411e-05	32.597
rs6117494	A	G	A	G	0.00967437	-0.0609	0.302877	0.3524	FALSE	FALSE	FALSE	finn-b-DM_BCKGRND_RETINA	20	6871654	0.0343	206234	0.0758997	Background diabetic retinopathy || id:finn-b-DM_BCKGRND_RETINA	Background diabetic retinopathy	Background diabetic retinopathy || ||	TRUE	igd	6.49995e-08	421986	0.0017901	6871654	20	ukb-b-7953	|| id:ukb-b-7953	TRUE	reported	igd	2	TRUE	6.9209e-05	29.2071
rs6140000	G	T	G	T	-0.00979911	-0.0318	0.497765	0.5349	FALSE	FALSE	FALSE	finn-b-DM_BCKGRND_RETINA	20	6435839	0.0329	206234	0.3324	Background diabetic retinopathy || id:finn-b-DM_BCKGRND_RETINA	Background diabetic retinopathy	Background diabetic retinopathy || ||	TRUE	igd	2.59998e-09	421986	0.00164577	6435839	20	ukb-b-7953	|| id:ukb-b-7953	TRUE	reported	igd	2	TRUE	8.40041e-05	35.4514
rs61732778	A	G	A	G	0.0185311	0.0913	0.071158	0.08307	FALSE	FALSE	FALSE	finn-b-DM_BCKGRND_RETINA	3	187443314	0.0589	206234	0.1209	Background diabetic retinopathy || id:finn-b-DM_BCKGRND_RETINA	Background diabetic retinopathy	Background diabetic retinopathy || ||	TRUE	igd	6.1e-09	421986	0.0031876	187443314	3	ukb-b-7953	|| id:ukb-b-7953	TRUE	reported	igd	2	TRUE	8.00833e-05	33.7966
rs61869763	T	C	T	C	0.0136334	0.0318	0.104439	0.08998	FALSE	FALSE	FALSE	finn-b-DM_BCKGRND_RETINA	11	2813345	0.0577	206234	0.5815	Background diabetic retinopathy || id:finn-b-DM_BCKGRND_RETINA	Background diabetic retinopathy	Background diabetic retinopathy || ||	TRUE	igd	4.79999e-07	421986	0.00270771	2813345	11	ukb-b-7953	|| id:ukb-b-7953	TRUE	reported	igd	2	TRUE	6.00731e-05	25.3514
rs61884008	A	G	A	G	0.0243436	-0.0337	0.055359	0.07959	FALSE	FALSE	FALSE	finn-b-DM_BCKGRND_RETINA	11	14413213	0.061	206234	0.5813	Background diabetic retinopathy || id:finn-b-DM_BCKGRND_RETINA	Background diabetic retinopathy	Background diabetic retinopathy || ||	TRUE	igd	1.99986e-11	421986	0.00363066	14413213	11	ukb-b-7953	|| id:ukb-b-7953	TRUE	reported	igd	2	TRUE	0.000106526	44.9569
rs61969407	T	C	T	C	0.0100196	-0.0123	0.232203	0.2234	FALSE	FALSE	FALSE	finn-b-DM_BCKGRND_RETINA	13	99119160	0.0393	206234	0.7536	Background diabetic retinopathy || id:finn-b-DM_BCKGRND_RETINA	Background diabetic retinopathy	Background diabetic retinopathy || ||	TRUE	igd	2.69998e-07	421986	0.00194832	99119160	13	ukb-b-7953	|| id:ukb-b-7953	TRUE	reported	igd	2	TRUE	6.26693e-05	26.4471
rs62018872	A	G	A	G	-0.0151197	0.043	0.120637	0.06982	FALSE	FALSE	FALSE	finn-b-DM_BCKGRND_RETINA	16	8635093	0.0644	206234	0.5039	Background diabetic retinopathy || id:finn-b-DM_BCKGRND_RETINA	Background diabetic retinopathy	Background diabetic retinopathy || ||	TRUE	igd	2.5e-09	421986	0.00253721	8635093	16	ukb-b-7953	|| id:ukb-b-7953	TRUE	reported	igd	2	TRUE	8.41471e-05	35.5117
rs62194733	T	C	T	C	-0.0160803	0.0603	0.118104	0.05522	FALSE	FALSE	FALSE	finn-b-DM_BCKGRND_RETINA	2	161776671	0.0721	206234	0.4035	Background diabetic retinopathy || id:finn-b-DM_BCKGRND_RETINA	Background diabetic retinopathy	Background diabetic retinopathy || ||	TRUE	igd	2.90001e-10	421986	0.0025514	161776671	2	ukb-b-7953	|| id:ukb-b-7953	TRUE	reported	igd	2	TRUE	9.41222e-05	39.7218
rs62276616	A	G	A	G	-0.0265894	0.0725	0.042615	0.0387	FALSE	FALSE	FALSE	finn-b-DM_BCKGRND_RETINA	3	156382492	0.0844	206234	0.3898	Background diabetic retinopathy || id:finn-b-DM_BCKGRND_RETINA	Background diabetic retinopathy	Background diabetic retinopathy || ||	TRUE	igd	8.4004e-11	421986	0.0040951	156382492	3	ukb-b-7953	|| id:ukb-b-7953	TRUE	reported	igd	2	TRUE	9.98957e-05	42.1586
rs62621197	T	C	T	C	-0.0676827	-0.0662	0.037085	0.02039	FALSE	FALSE	FALSE	finn-b-DM_BCKGRND_RETINA	19	8670147	0.1174	206234	0.572499	Background diabetic retinopathy || id:finn-b-DM_BCKGRND_RETINA	Background diabetic retinopathy	Background diabetic retinopathy || ||	TRUE	igd	9.79941e-51	421986	0.00451793	8670147	19	ukb-b-7953	|| id:ukb-b-7953	TRUE	reported	igd	2	TRUE	0.000531554	224.427
rs6442418	A	G	A	G	-0.00876505	-0.0241	0.341585	0.279	FALSE	FALSE	FALSE	finn-b-DM_BCKGRND_RETINA	3	1456775	0.0367	206234	0.5117	Background diabetic retinopathy || id:finn-b-DM_BCKGRND_RETINA	Background diabetic retinopathy	Background diabetic retinopathy || ||	TRUE	igd	4.70002e-07	421986	0.00174011	1456775	3	ukb-b-7953	|| id:ukb-b-7953	TRUE	reported	igd	2	TRUE	6.01217e-05	25.3719
rs644570	A	G	A	G	0.0105147	-0.0343	0.632228	0.6383	FALSE	FALSE	FALSE	finn-b-DM_BCKGRND_RETINA	7	18385738	0.0341	206234	0.3157	Background diabetic retinopathy || id:finn-b-DM_BCKGRND_RETINA	Background diabetic retinopathy	Background diabetic retinopathy || ||	TRUE	igd	7.59994e-10	421986	0.00170914	18385738	7	ukb-b-7953	|| id:ukb-b-7953	TRUE	reported	igd	2	TRUE	8.96812e-05	37.8474
rs6462426	C	T	C	T	-0.0209309	-0.005	0.945001	0.9244	FALSE	FALSE	FALSE	finn-b-DM_BCKGRND_RETINA	7	32905809	0.0627	206234	0.9364	Background diabetic retinopathy || id:finn-b-DM_BCKGRND_RETINA	Background diabetic retinopathy	Background diabetic retinopathy || ||	TRUE	igd	6.29999e-09	421986	0.00360298	32905809	7	ukb-b-7953	|| id:ukb-b-7953	TRUE	reported	igd	2	TRUE	7.99686e-05	33.7482
rs6487686	C	T	C	T	-0.0171409	0.0219	0.772904	0.7038	FALSE	FALSE	FALSE	finn-b-DM_BCKGRND_RETINA	12	28701295	0.0359	206234	0.5414	Background diabetic retinopathy || id:finn-b-DM_BCKGRND_RETINA	Background diabetic retinopathy	Background diabetic retinopathy || ||	TRUE	igd	2.49977e-18	421986	0.00196297	28701295	12	ukb-b-7953	|| id:ukb-b-7953	TRUE	reported	igd	2	TRUE	0.000180661	76.2497
rs6501431	T	C	T	C	0.01294	-0.0094	0.784491	0.7792	FALSE	FALSE	FALSE	finn-b-DM_BCKGRND_RETINA	17	68976415	0.0396	206234	0.8128	Background diabetic retinopathy || id:finn-b-DM_BCKGRND_RETINA	Background diabetic retinopathy	Background diabetic retinopathy || ||	TRUE	igd	9.70063e-11	421986	0.00199944	68976415	17	ukb-b-7953	|| id:ukb-b-7953	TRUE	reported	igd	2	TRUE	9.92455e-05	41.8842
rs661857	C	T	C	T	0.0148279	-0.0441	0.482472	0.5403	FALSE	FALSE	FALSE	finn-b-DM_BCKGRND_RETINA	6	158658788	0.0328	206234	0.1791	Background diabetic retinopathy || id:finn-b-DM_BCKGRND_RETINA	Background diabetic retinopathy	Background diabetic retinopathy || ||	TRUE	igd	1.69981e-19	421986	0.00164183	158658788	6	ukb-b-7953	|| id:ukb-b-7953	TRUE	reported	igd	2	TRUE	0.000193251	81.5644
rs663378	A	G	A	G	-0.0151571	0.0089	0.833573	0.8437	FALSE	FALSE	FALSE	finn-b-DM_BCKGRND_RETINA	10	28975214	0.0452	206234	0.8431	Background diabetic retinopathy || id:finn-b-DM_BCKGRND_RETINA	Background diabetic retinopathy	Background diabetic retinopathy || ||	TRUE	igd	9.49948e-12	421986	0.00222469	28975214	10	ukb-b-7953	|| id:ukb-b-7953	TRUE	reported	igd	2	TRUE	0.000109989	46.4185
rs6658835	G	A	G	A	0.019046	-0.0396	0.269388	0.2983	FALSE	FALSE	FALSE	finn-b-DM_BCKGRND_RETINA	1	218520995	0.0359	206234	0.2692	Background diabetic retinopathy || id:finn-b-DM_BCKGRND_RETINA	Background diabetic retinopathy	Background diabetic retinopathy || ||	TRUE	igd	8.99912e-25	421986	0.00185345	218520995	1	ukb-b-7953	|| id:ukb-b-7953	TRUE	reported	igd	2	TRUE	0.000250172	105.595
rs6671370	A	G	A	G	0.0174763	-0.0197	0.287459	0.3238	FALSE	FALSE	FALSE	finn-b-DM_BCKGRND_RETINA	1	218597044	0.035	206234	0.5734	Background diabetic retinopathy || id:finn-b-DM_BCKGRND_RETINA	Background diabetic retinopathy	Background diabetic retinopathy || ||	TRUE	igd	4.70002e-22	421986	0.00181023	218597044	1	ukb-b-7953	|| id:ukb-b-7953	TRUE	reported	igd	2	TRUE	0.00022082	93.2029
rs6686129	C	T	C	T	-0.00889889	-0.0502	0.670677	0.6873	FALSE	FALSE	FALSE	finn-b-DM_BCKGRND_RETINA	1	165591948	0.0354	206234	0.1553	Background diabetic retinopathy || id:finn-b-DM_BCKGRND_RETINA	Background diabetic retinopathy	Background diabetic retinopathy || ||	TRUE	igd	3.79997e-07	421986	0.00175184	165591948	1	ukb-b-7953	|| id:ukb-b-7953	TRUE	reported	igd	2	TRUE	6.11446e-05	25.8036
rs668844	A	C	A	C	0.00944665	-0.0139	0.482052	0.4392	FALSE	FALSE	FALSE	finn-b-DM_BCKGRND_RETINA	2	217021602	0.033	206234	0.6736	Background diabetic retinopathy || id:finn-b-DM_BCKGRND_RETINA	Background diabetic retinopathy	Background diabetic retinopathy || ||	TRUE	igd	8.50002e-09	421986	0.00164055	217021602	2	ukb-b-7953	|| id:ukb-b-7953	TRUE	reported	igd	2	TRUE	7.85678e-05	33.157
rs67232546	T	C	T	C	-0.0120519	-0.0133	0.21257	0.1516	FALSE	FALSE	FALSE	finn-b-DM_BCKGRND_RETINA	11	128398938	0.0459	206234	0.7723	Background diabetic retinopathy || id:finn-b-DM_BCKGRND_RETINA	Background diabetic retinopathy	Background diabetic retinopathy || ||	TRUE	igd	2.5e-09	421986	0.0020216	128398938	11	ukb-b-7953	|| id:ukb-b-7953	TRUE	reported	igd	2	TRUE	8.42143e-05	35.5401
rs67551338	T	C	T	C	0.0247464	0.0458	0.06134	0.0402	FALSE	FALSE	FALSE	finn-b-DM_BCKGRND_RETINA	12	3393100	0.083	206234	0.5806	Background diabetic retinopathy || id:finn-b-DM_BCKGRND_RETINA	Background diabetic retinopathy	Background diabetic retinopathy || ||	TRUE	igd	8.4004e-13	421986	0.00345878	3393100	12	ukb-b-7953	|| id:ukb-b-7953	TRUE	reported	igd	2	TRUE	0.000121291	51.1889
rs6762578	A	G	A	G	0.0195725	-0.0211	0.77845	0.8296	FALSE	FALSE	FALSE	finn-b-DM_BCKGRND_RETINA	3	128992047	0.0439	206234	0.630999	Background diabetic retinopathy || id:finn-b-DM_BCKGRND_RETINA	Background diabetic retinopathy	Background diabetic retinopathy || ||	TRUE	igd	6.09958e-23	421986	0.00198462	128992047	3	ukb-b-7953	|| id:ukb-b-7953	TRUE	reported	igd	2	TRUE	0.00023043	97.2603
rs6803045	A	G	A	G	0.0104255	0.0383	0.582831	0.5362	FALSE	FALSE	FALSE	finn-b-DM_BCKGRND_RETINA	3	4731586	0.0329	206234	0.2444	Background diabetic retinopathy || id:finn-b-DM_BCKGRND_RETINA	Background diabetic retinopathy	Background diabetic retinopathy || ||	TRUE	igd	4.90004e-10	421986	0.00167546	4731586	3	ukb-b-7953	|| id:ukb-b-7953	TRUE	reported	igd	2	TRUE	9.17461e-05	38.719
rs68056614	A	G	A	G	-0.00966148	-0.0301	0.309462	0.2851	FALSE	FALSE	FALSE	finn-b-DM_BCKGRND_RETINA	16	81718558	0.0364	206234	0.4085	Background diabetic retinopathy || id:finn-b-DM_BCKGRND_RETINA	Background diabetic retinopathy	Background diabetic retinopathy || ||	TRUE	igd	5.69994e-08	421986	0.00177965	81718558	16	ukb-b-7953	|| id:ukb-b-7953	TRUE	reported	igd	2	TRUE	6.98377e-05	29.4724
rs6849555	C	G	C	G	0.0136053	0.0237	0.201305	0.1968	FALSE	TRUE	FALSE	finn-b-DM_BCKGRND_RETINA	4	25150890	0.0414	206234	0.5672	Background diabetic retinopathy || id:finn-b-DM_BCKGRND_RETINA	Background diabetic retinopathy	Background diabetic retinopathy || ||	TRUE	igd	1.09999e-10	421986	0.00210903	25150890	4	ukb-b-7953	|| id:ukb-b-7953	TRUE	reported	igd	2	TRUE	9.86075e-05	41.6149
rs6873367	C	T	C	T	0.00867415	0.0162	0.364824	0.4847	FALSE	FALSE	FALSE	finn-b-DM_BCKGRND_RETINA	5	92574385	0.0329	206234	0.6234	Background diabetic retinopathy || id:finn-b-DM_BCKGRND_RETINA	Background diabetic retinopathy	Background diabetic retinopathy || ||	TRUE	igd	4.09996e-07	421986	0.00171322	92574385	5	ukb-b-7953	|| id:ukb-b-7953	TRUE	reported	igd	2	TRUE	6.0744e-05	25.6345
rs6886191	G	A	G	A	0.0111534	-0.0632	0.559405	0.5477	FALSE	FALSE	FALSE	finn-b-DM_BCKGRND_RETINA	5	77157607	0.033	206234	0.0551899	Background diabetic retinopathy || id:finn-b-DM_BCKGRND_RETINA	Background diabetic retinopathy	Background diabetic retinopathy || ||	TRUE	igd	1.80011e-11	421986	0.00165843	77157607	5	ukb-b-7953	|| id:ukb-b-7953	TRUE	reported	igd	2	TRUE	0.000107171	45.2291
rs6902771	T	C	T	C	0.0139043	-0.0053	0.463035	0.4151	FALSE	FALSE	FALSE	finn-b-DM_BCKGRND_RETINA	6	152157881	0.0333	206234	0.8744	Background diabetic retinopathy || id:finn-b-DM_BCKGRND_RETINA	Background diabetic retinopathy	Background diabetic retinopathy || ||	TRUE	igd	2.49977e-17	421986	0.00164169	152157881	6	ukb-b-7953	|| id:ukb-b-7953	TRUE	reported	igd	2	TRUE	0.000169959	71.7322
rs6906411	A	G	A	G	-0.00953023	-0.0255	0.449499	0.5376	FALSE	FALSE	FALSE	finn-b-DM_BCKGRND_RETINA	6	81913276	0.033	206234	0.4394	Background diabetic retinopathy || id:finn-b-DM_BCKGRND_RETINA	Background diabetic retinopathy	Background diabetic retinopathy || ||	TRUE	igd	9.40005e-09	421986	0.00165975	81913276	6	ukb-b-7953	|| id:ukb-b-7953	TRUE	reported	igd	2	TRUE	7.81249e-05	32.97
rs6919321	A	G	A	G	0.0108866	0.0372	0.60753	0.7174	FALSE	FALSE	FALSE	finn-b-DM_BCKGRND_RETINA	6	33724004	0.0363	206234	0.3055	Background diabetic retinopathy || id:finn-b-DM_BCKGRND_RETINA	Background diabetic retinopathy	Background diabetic retinopathy || ||	TRUE	igd	1.09999e-10	421986	0.00168563	33724004	6	ukb-b-7953	|| id:ukb-b-7953	TRUE	reported	igd	2	TRUE	9.88369e-05	41.7117
rs6937121	G	T	G	T	-0.0233431	0.0077	0.289184	0.2598	FALSE	FALSE	FALSE	finn-b-DM_BCKGRND_RETINA	6	142707133	0.0373	206234	0.8365	Background diabetic retinopathy || id:finn-b-DM_BCKGRND_RETINA	Background diabetic retinopathy	Background diabetic retinopathy || ||	TRUE	igd	4.19952e-38	421986	0.00180879	142707133	6	ukb-b-7953	|| id:ukb-b-7953	TRUE	reported	igd	2	TRUE	0.000394522	166.548
rs6965423	C	T	C	T	-0.0108395	0.1156	0.50901	0.499	FALSE	FALSE	FALSE	finn-b-DM_BCKGRND_RETINA	7	82516530	0.0327	206234	0.0004108	Background diabetic retinopathy || id:finn-b-DM_BCKGRND_RETINA	Background diabetic retinopathy	Background diabetic retinopathy || ||	TRUE	igd	4.49987e-11	421986	0.00164539	82516530	7	ukb-b-7953	|| id:ukb-b-7953	TRUE	reported	igd	2	TRUE	0.000102834	43.3989
rs6977081	T	G	T	G	0.0158604	0.1267	0.333825	0.3595	FALSE	FALSE	FALSE	finn-b-DM_BCKGRND_RETINA	7	150542515	0.0341	206234	0.000204202	Background diabetic retinopathy || id:finn-b-DM_BCKGRND_RETINA	Background diabetic retinopathy	Background diabetic retinopathy || ||	TRUE	igd	1.59993e-19	421986	0.00175433	150542515	7	ukb-b-7953	|| id:ukb-b-7953	TRUE	reported	igd	2	TRUE	0.000193653	81.7342
rs698748	G	A	G	A	0.00936006	0.0467	0.581469	0.5047	FALSE	FALSE	FALSE	finn-b-DM_BCKGRND_RETINA	19	1424888	0.0331	206234	0.1581	Background diabetic retinopathy || id:finn-b-DM_BCKGRND_RETINA	Background diabetic retinopathy	Background diabetic retinopathy || ||	TRUE	igd	2.5e-08	421986	0.00167978	1424888	19	ukb-b-7953	|| id:ukb-b-7953	TRUE	reported	igd	2	TRUE	7.35737e-05	31.0492
rs7001104	C	T	C	T	-0.0113929	-0.0335	0.161378	0.1612	FALSE	FALSE	FALSE	finn-b-DM_BCKGRND_RETINA	8	34555583	0.0448	206234	0.4547	Background diabetic retinopathy || id:finn-b-DM_BCKGRND_RETINA	Background diabetic retinopathy	Background diabetic retinopathy || ||	TRUE	igd	3.69999e-07	421986	0.00224123	34555583	8	ukb-b-7953	|| id:ukb-b-7953	TRUE	reported	igd	2	TRUE	6.1231e-05	25.8401
rs7012637	A	G	A	G	-0.0101349	0.0328	0.4738	0.5082	FALSE	FALSE	FALSE	finn-b-DM_BCKGRND_RETINA	8	9173209	0.0373	206234	0.38	Background diabetic retinopathy || id:finn-b-DM_BCKGRND_RETINA	Background diabetic retinopathy	Background diabetic retinopathy || ||	TRUE	igd	9.59997e-10	421986	0.00165698	9173209	8	ukb-b-7953	|| id:ukb-b-7953	TRUE	reported	igd	2	TRUE	8.86478e-05	37.4113
rs7027103	C	G	C	G	-0.0165277	-0.0055	0.203801	0.2323	FALSE	TRUE	FALSE	finn-b-DM_BCKGRND_RETINA	9	119126101	0.0386	206234	0.8863	Background diabetic retinopathy || id:finn-b-DM_BCKGRND_RETINA	Background diabetic retinopathy	Background diabetic retinopathy || ||	TRUE	igd	5.70033e-16	421986	0.00204156	119126101	9	ukb-b-7953	|| id:ukb-b-7953	TRUE	reported	igd	2	TRUE	0.000155287	65.5388
rs7029491	G	C	G	C	0.0134513	0.0113	0.334337	0.2887	FALSE	TRUE	FALSE	finn-b-DM_BCKGRND_RETINA	9	16986112	0.0363	206234	0.755299	Background diabetic retinopathy || id:finn-b-DM_BCKGRND_RETINA	Background diabetic retinopathy	Background diabetic retinopathy || ||	TRUE	igd	1.80011e-14	421986	0.0017552	16986112	9	ukb-b-7953	|| id:ukb-b-7953	TRUE	reported	igd	2	TRUE	0.000139161	58.7318
rs7105777	T	C	T	C	-0.0108209	0.0067	0.631869	0.4947	FALSE	FALSE	FALSE	finn-b-DM_BCKGRND_RETINA	11	33041338	0.0328	206234	0.8378	Background diabetic retinopathy || id:finn-b-DM_BCKGRND_RETINA	Background diabetic retinopathy	Background diabetic retinopathy || ||	TRUE	igd	2.39999e-10	421986	0.00170784	33041338	11	ukb-b-7953	|| id:ukb-b-7953	TRUE	reported	igd	2	TRUE	9.51246e-05	40.1449
rs723149	G	A	G	A	-0.014312	0.046	0.56266	0.555	FALSE	FALSE	FALSE	finn-b-DM_BCKGRND_RETINA	7	46577056	0.0329	206234	0.1629	Background diabetic retinopathy || id:finn-b-DM_BCKGRND_RETINA	Background diabetic retinopathy	Background diabetic retinopathy || ||	TRUE	igd	5.30029e-18	421986	0.00165522	46577056	7	ukb-b-7953	|| id:ukb-b-7953	TRUE	reported	igd	2	TRUE	0.000177139	74.7631
rs723588	C	T	C	T	0.0194088	-0.1049	0.142475	0.1657	FALSE	FALSE	FALSE	finn-b-DM_BCKGRND_RETINA	6	81056634	0.0441	206234	0.0172699	Background diabetic retinopathy || id:finn-b-DM_BCKGRND_RETINA	Background diabetic retinopathy	Background diabetic retinopathy || ||	TRUE	igd	1.20005e-16	421986	0.00234291	81056634	6	ukb-b-7953	|| id:ukb-b-7953	TRUE	reported	igd	2	TRUE	0.000162599	68.6253
rs72643433	A	G	A	G	-0.0198047	0.0603	0.252489	0.2096	FALSE	FALSE	FALSE	finn-b-DM_BCKGRND_RETINA	5	158364449	0.0403	206234	0.1352	Background diabetic retinopathy || id:finn-b-DM_BCKGRND_RETINA	Background diabetic retinopathy	Background diabetic retinopathy || ||	TRUE	igd	1.39991e-25	421986	0.00189404	158364449	5	ukb-b-7953	|| id:ukb-b-7953	TRUE	reported	igd	2	TRUE	0.000259029	109.334
rs72656010	C	T	C	T	-0.0309087	-0.0123	0.132118	0.1272	FALSE	FALSE	FALSE	finn-b-DM_BCKGRND_RETINA	8	57122215	0.0495	206234	0.8035	Background diabetic retinopathy || id:finn-b-DM_BCKGRND_RETINA	Background diabetic retinopathy	Background diabetic retinopathy || ||	TRUE	igd	5.60015e-37	421986	0.00243307	57122215	8	ukb-b-7953	|| id:ukb-b-7953	TRUE	reported	igd	2	TRUE	0.000382286	161.38
rs72665944	A	G	A	G	-0.0220313	0.1774	0.07632	0.02461	FALSE	FALSE	FALSE	finn-b-DM_BCKGRND_RETINA	4	106181570	0.1052	206234	0.091829	Background diabetic retinopathy || id:finn-b-DM_BCKGRND_RETINA	Background diabetic retinopathy	Background diabetic retinopathy || ||	TRUE	igd	2.09991e-12	421986	0.00313425	106181570	4	ukb-b-7953	|| id:ukb-b-7953	TRUE	reported	igd	2	TRUE	0.000117075	49.4096
rs72673891	G	A	G	A	0.0325497	-0.1414	0.067566	0.03281	FALSE	FALSE	FALSE	finn-b-DM_BCKGRND_RETINA	4	106814302	0.0914	206234	0.1219	Background diabetic retinopathy || id:finn-b-DM_BCKGRND_RETINA	Background diabetic retinopathy	Background diabetic retinopathy || ||	TRUE	igd	3.29989e-23	421986	0.00328044	106814302	4	ukb-b-7953	|| id:ukb-b-7953	TRUE	reported	igd	2	TRUE	0.000233255	98.4527
rs72755233	A	G	A	G	-0.0339278	0.107	0.111547	0.117	FALSE	FALSE	FALSE	finn-b-DM_BCKGRND_RETINA	15	100692953	0.0518	206234	0.0388597	Background diabetic retinopathy || id:finn-b-DM_BCKGRND_RETINA	Background diabetic retinopathy	Background diabetic retinopathy || ||	TRUE	igd	9.60064e-39	421986	0.00260619	100692953	15	ukb-b-7953	|| id:ukb-b-7953	TRUE	reported	igd	2	TRUE	0.000401446	169.472
rs72904209	C	T	C	T	-0.0149893	0.0659	0.13427	0.1212	FALSE	FALSE	FALSE	finn-b-DM_BCKGRND_RETINA	2	157046432	0.0505	206234	0.1916	Background diabetic retinopathy || id:finn-b-DM_BCKGRND_RETINA	Background diabetic retinopathy	Background diabetic retinopathy || ||	TRUE	igd	4.90004e-10	421986	0.00240925	157046432	2	ukb-b-7953	|| id:ukb-b-7953	TRUE	reported	igd	2	TRUE	9.17194e-05	38.7077
rs72976986	A	G	A	G	0.0157335	-0.0426	0.190197	0.1579	FALSE	FALSE	FALSE	finn-b-DM_BCKGRND_RETINA	19	4050424	0.0448	206234	0.3418	Background diabetic retinopathy || id:finn-b-DM_BCKGRND_RETINA	Background diabetic retinopathy	Background diabetic retinopathy || ||	TRUE	igd	9.79941e-14	421986	0.00211371	4050424	19	ukb-b-7953	|| id:ukb-b-7953	TRUE	reported	igd	2	TRUE	0.000131282	55.4061
rs73125628	T	C	T	C	-0.0107868	-0.0106	0.27862	0.3576	FALSE	FALSE	FALSE	finn-b-DM_BCKGRND_RETINA	20	20066701	0.0343	206234	0.7565	Background diabetic retinopathy || id:finn-b-DM_BCKGRND_RETINA	Background diabetic retinopathy	Background diabetic retinopathy || ||	TRUE	igd	4.30002e-09	421986	0.00183637	20066701	20	ukb-b-7953	|| id:ukb-b-7953	TRUE	reported	igd	2	TRUE	8.17582e-05	34.5035
rs73186813	A	C	A	C	0.0114232	-0.0411	0.179031	0.2202	FALSE	FALSE	FALSE	finn-b-DM_BCKGRND_RETINA	13	49840891	0.0396	206234	0.2995	Background diabetic retinopathy || id:finn-b-DM_BCKGRND_RETINA	Background diabetic retinopathy	Background diabetic retinopathy || ||	TRUE	igd	1.29999e-07	421986	0.00216653	49840891	13	ukb-b-7953	|| id:ukb-b-7953	TRUE	reported	igd	2	TRUE	6.58748e-05	27.8
rs735830	A	G	A	G	-0.0162617	0.0136	0.208865	0.1769	FALSE	FALSE	FALSE	finn-b-DM_BCKGRND_RETINA	16	3695354	0.0429	206234	0.752	Background diabetic retinopathy || id:finn-b-DM_BCKGRND_RETINA	Background diabetic retinopathy	Background diabetic retinopathy || ||	TRUE	igd	8.69961e-16	421986	0.00202148	3695354	16	ukb-b-7953	|| id:ukb-b-7953	TRUE	reported	igd	2	TRUE	0.00015333	64.7129
rs7359156	G	A	G	A	-0.0137136	-0.0271	0.209384	0.2339	FALSE	FALSE	FALSE	finn-b-DM_BCKGRND_RETINA	14	37488610	0.0388	206234	0.485	Background diabetic retinopathy || id:finn-b-DM_BCKGRND_RETINA	Background diabetic retinopathy	Background diabetic retinopathy || ||	TRUE	igd	1.29987e-11	421986	0.00202651	37488610	14	ukb-b-7953	|| id:ukb-b-7953	TRUE	reported	igd	2	TRUE	0.000108508	45.7935
rs73923824	A	C	A	C	0.0119593	-0.0451	0.187487	0.1844	FALSE	FALSE	FALSE	finn-b-DM_BCKGRND_RETINA	19	29933396	0.0424	206234	0.2877	Background diabetic retinopathy || id:finn-b-DM_BCKGRND_RETINA	Background diabetic retinopathy	Background diabetic retinopathy || ||	TRUE	igd	2e-08	421986	0.00213172	29933396	19	ukb-b-7953	|| id:ukb-b-7953	TRUE	reported	igd	2	TRUE	7.45797e-05	31.4738
rs74479397	C	T	C	T	-0.0174081	-0.0731	0.06723	0.03631	FALSE	FALSE	FALSE	finn-b-DM_BCKGRND_RETINA	2	26167443	0.0862	206234	0.3962	Background diabetic retinopathy || id:finn-b-DM_BCKGRND_RETINA	Background diabetic retinopathy	Background diabetic retinopathy || ||	TRUE	igd	1.5e-07	421986	0.00331323	26167443	2	ukb-b-7953	|| id:ukb-b-7953	TRUE	reported	igd	2	TRUE	6.54144e-05	27.6056
rs74483355	T	C	T	C	-0.0195417	-0.0405	0.112455	0.06429	FALSE	FALSE	FALSE	finn-b-DM_BCKGRND_RETINA	16	30836430	0.0674	206234	0.547599	Background diabetic retinopathy || id:finn-b-DM_BCKGRND_RETINA	Background diabetic retinopathy	Background diabetic retinopathy || ||	TRUE	igd	6.09958e-14	421986	0.00260367	30836430	16	ukb-b-7953	|| id:ukb-b-7953	TRUE	reported	igd	2	TRUE	0.000133474	56.3314
rs74767794	G	A	G	A	0.0116672	0.0513	0.316352	0.3677	FALSE	FALSE	FALSE	finn-b-DM_BCKGRND_RETINA	1	184006128	0.034	206234	0.131	Background diabetic retinopathy || id:finn-b-DM_BCKGRND_RETINA	Background diabetic retinopathy	Background diabetic retinopathy || ||	TRUE	igd	4.60045e-11	421986	0.00177224	184006128	1	ukb-b-7953	|| id:ukb-b-7953	TRUE	reported	igd	2	TRUE	0.000102694	43.3397
rs75201573	C	T	C	T	0.0160282	0.0368	0.228688	0.3051	FALSE	FALSE	FALSE	finn-b-DM_BCKGRND_RETINA	8	57136197	0.0357	206234	0.3028	Background diabetic retinopathy || id:finn-b-DM_BCKGRND_RETINA	Background diabetic retinopathy	Background diabetic retinopathy || ||	TRUE	igd	3.29989e-16	421986	0.00196373	57136197	8	ukb-b-7953	|| id:ukb-b-7953	TRUE	reported	igd	2	TRUE	0.000157848	66.6199
rs7535275	G	A	G	A	0.0135894	-0.0131	0.130968	0.09765	FALSE	FALSE	FALSE	finn-b-DM_BCKGRND_RETINA	1	150354210	0.0553	206234	0.8123	Background diabetic retinopathy || id:finn-b-DM_BCKGRND_RETINA	Background diabetic retinopathy	Background diabetic retinopathy || ||	TRUE	igd	2.39999e-08	421986	0.00243438	150354210	1	ukb-b-7953	|| id:ukb-b-7953	TRUE	reported	igd	2	TRUE	7.38403e-05	31.1617
rs75421844	C	T	C	T	0.0271346	-0.0307	0.083714	0.07663	FALSE	FALSE	FALSE	finn-b-DM_BCKGRND_RETINA	5	108220554	0.0614	206234	0.617101	Background diabetic retinopathy || id:finn-b-DM_BCKGRND_RETINA	Background diabetic retinopathy	Background diabetic retinopathy || ||	TRUE	igd	6.90081e-20	421986	0.00297229	108220554	5	ukb-b-7953	|| id:ukb-b-7953	TRUE	reported	igd	2	TRUE	0.000197461	83.3417
rs7562385	T	C	T	C	0.0207069	-0.033	0.895666	0.9067	FALSE	FALSE	FALSE	finn-b-DM_BCKGRND_RETINA	2	218583945	0.0559	206234	0.5555	Background diabetic retinopathy || id:finn-b-DM_BCKGRND_RETINA	Background diabetic retinopathy	Background diabetic retinopathy || ||	TRUE	igd	1.10002e-14	421986	0.00267966	218583945	2	ukb-b-7953	|| id:ukb-b-7953	TRUE	reported	igd	2	TRUE	0.000141485	59.713
rs7595574	G	T	G	T	-0.00893249	-0.0184	0.508148	0.404	FALSE	FALSE	FALSE	finn-b-DM_BCKGRND_RETINA	2	112862671	0.0334	206234	0.5814	Background diabetic retinopathy || id:finn-b-DM_BCKGRND_RETINA	Background diabetic retinopathy	Background diabetic retinopathy || ||	TRUE	igd	5.19996e-08	421986	0.00164083	112862671	2	ukb-b-7953	|| id:ukb-b-7953	TRUE	reported	igd	2	TRUE	7.02246e-05	29.6357
rs75965166	T	G	T	G	-0.0257352	-0.2412	0.027212	0.007675	FALSE	FALSE	FALSE	finn-b-DM_BCKGRND_RETINA	2	169642444	0.1938	206234	0.2135	Background diabetic retinopathy || id:finn-b-DM_BCKGRND_RETINA	Background diabetic retinopathy	Background diabetic retinopathy || ||	TRUE	igd	4.60002e-07	421986	0.0051032	169642444	2	ukb-b-7953	|| id:ukb-b-7953	TRUE	reported	igd	2	TRUE	6.02623e-05	25.4313
rs75979288	C	A	C	A	-0.0265156	0.3526	0.025045	0.00542	FALSE	FALSE	FALSE	finn-b-DM_BCKGRND_RETINA	10	60588885	0.2255	206234	0.1178	Background diabetic retinopathy || id:finn-b-DM_BCKGRND_RETINA	Background diabetic retinopathy	Background diabetic retinopathy || ||	TRUE	igd	4.49997e-07	421986	0.00525233	60588885	10	ukb-b-7953	|| id:ukb-b-7953	TRUE	reported	igd	2	TRUE	6.03913e-05	25.4857
rs76084836	T	C	T	C	-0.033974	0.0952	0.018081	0.03858	FALSE	FALSE	FALSE	finn-b-DM_BCKGRND_RETINA	18	56649060	0.0843	206234	0.259	Background diabetic retinopathy || id:finn-b-DM_BCKGRND_RETINA	Background diabetic retinopathy	Background diabetic retinopathy || ||	TRUE	igd	3.79997e-08	421986	0.00617832	56649060	18	ukb-b-7953	|| id:ukb-b-7953	TRUE	reported	igd	2	TRUE	7.16512e-05	30.2378
rs76219171	A	G	A	G	-0.0193054	-0.0268	0.06075	0.03559	FALSE	FALSE	FALSE	finn-b-DM_BCKGRND_RETINA	16	50188929	0.0882	206234	0.7613	Background diabetic retinopathy || id:finn-b-DM_BCKGRND_RETINA	Background diabetic retinopathy	Background diabetic retinopathy || ||	TRUE	igd	2.99999e-08	421986	0.00348454	50188929	16	ukb-b-7953	|| id:ukb-b-7953	TRUE	reported	igd	2	TRUE	7.27339e-05	30.6948
rs7632	C	T	C	T	-0.0104067	0.0425	0.512981	0.6703	FALSE	FALSE	FALSE	finn-b-DM_BCKGRND_RETINA	2	10194487	0.035	206234	0.2241	Background diabetic retinopathy || id:finn-b-DM_BCKGRND_RETINA	Background diabetic retinopathy	Background diabetic retinopathy || ||	TRUE	igd	2.19999e-10	421986	0.0016401	10194487	2	ukb-b-7953	|| id:ukb-b-7953	TRUE	reported	igd	2	TRUE	9.53995e-05	40.2609
rs7638143	A	G	A	G	-0.0139644	-0.0039	0.582086	0.5423	FALSE	FALSE	FALSE	finn-b-DM_BCKGRND_RETINA	3	13806135	0.0329	206234	0.9057	Background diabetic retinopathy || id:finn-b-DM_BCKGRND_RETINA	Background diabetic retinopathy	Background diabetic retinopathy || ||	TRUE	igd	4.90004e-17	421986	0.00166448	13806135	3	ukb-b-7953	|| id:ukb-b-7953	TRUE	reported	igd	2	TRUE	0.00016677	70.3858
rs76563195	G	C	G	C	-0.0142082	-0.0283	0.242852	0.2129	FALSE	TRUE	FALSE	finn-b-DM_BCKGRND_RETINA	8	120476552	0.0402	206234	0.4818	Background diabetic retinopathy || id:finn-b-DM_BCKGRND_RETINA	Background diabetic retinopathy	Background diabetic retinopathy || ||	TRUE	igd	1.39991e-13	421986	0.00192116	120476552	8	ukb-b-7953	|| id:ukb-b-7953	TRUE	reported	igd	2	TRUE	0.000129598	54.6952
rs7658773	C	T	C	T	0.00905242	0.0421	0.404861	0.377	FALSE	FALSE	FALSE	finn-b-DM_BCKGRND_RETINA	4	146843410	0.0337	206234	0.2118	Background diabetic retinopathy || id:finn-b-DM_BCKGRND_RETINA	Background diabetic retinopathy	Background diabetic retinopathy || ||	TRUE	igd	5.99998e-08	421986	0.00167069	146843410	4	ukb-b-7953	|| id:ukb-b-7953	TRUE	reported	igd	2	TRUE	6.9568e-05	29.3586
rs76660472	C	G	C	G	-0.0174303	0.0482	0.078285	0.05385	FALSE	TRUE	FALSE	finn-b-DM_BCKGRND_RETINA	19	42773831	0.0732	206234	0.510301	Background diabetic retinopathy || id:finn-b-DM_BCKGRND_RETINA	Background diabetic retinopathy	Background diabetic retinopathy || ||	TRUE	igd	1.2e-08	421986	0.00306179	42773831	19	ukb-b-7953	|| id:ukb-b-7953	TRUE	reported	igd	2	TRUE	7.6794e-05	32.4083
rs76756126	A	G	A	G	-0.0197784	-0.0194	0.046394	0.02614	FALSE	FALSE	FALSE	finn-b-DM_BCKGRND_RETINA	17	36830727	0.1012	206234	0.8483	Background diabetic retinopathy || id:finn-b-DM_BCKGRND_RETINA	Background diabetic retinopathy	Background diabetic retinopathy || ||	TRUE	igd	4.39997e-07	421986	0.00391652	36830727	17	ukb-b-7953	|| id:ukb-b-7953	TRUE	reported	igd	2	TRUE	6.04307e-05	25.5023
rs76785101	T	C	T	C	-0.0221296	-0.0096	0.059317	0.0477	FALSE	FALSE	FALSE	finn-b-DM_BCKGRND_RETINA	8	32305121	0.0765	206234	0.9003	Background diabetic retinopathy || id:finn-b-DM_BCKGRND_RETINA	Background diabetic retinopathy	Background diabetic retinopathy || ||	TRUE	igd	2.5e-10	421986	0.00349654	32305121	8	ukb-b-7953	|| id:ukb-b-7953	TRUE	reported	igd	2	TRUE	9.49141e-05	40.056
rs76895963	G	T	G	T	0.0711121	-0.1704	0.020683	0.03116	FALSE	FALSE	FALSE	finn-b-DM_BCKGRND_RETINA	12	4384844	0.0995	206234	0.0866204	Background diabetic retinopathy || id:finn-b-DM_BCKGRND_RETINA	Background diabetic retinopathy	Background diabetic retinopathy || ||	TRUE	igd	4.60045e-29	421986	0.00635528	4384844	12	ukb-b-7953	|| id:ukb-b-7953	TRUE	reported	igd	2	TRUE	0.000296613	125.203
rs77328429	A	G	A	G	0.0188547	0.0912	0.114012	0.07723	FALSE	FALSE	FALSE	finn-b-DM_BCKGRND_RETINA	1	218837881	0.0613	206234	0.137	Background diabetic retinopathy || id:finn-b-DM_BCKGRND_RETINA	Background diabetic retinopathy	Background diabetic retinopathy || ||	TRUE	igd	2.39994e-13	421986	0.00257478	218837881	1	ukb-b-7953	|| id:ukb-b-7953	TRUE	reported	igd	2	TRUE	0.000127059	53.6237
rs7753558	A	C	A	C	0.00886321	-0.0655	0.63408	0.6827	FALSE	FALSE	FALSE	finn-b-DM_BCKGRND_RETINA	6	117523471	0.0352	206234	0.0625403	Background diabetic retinopathy || id:finn-b-DM_BCKGRND_RETINA	Background diabetic retinopathy	Background diabetic retinopathy || ||	TRUE	igd	2.30001e-07	421986	0.00171288	117523471	6	ukb-b-7953	|| id:ukb-b-7953	TRUE	reported	igd	2	TRUE	6.34458e-05	26.7748
rs77804065	T	C	T	C	-0.0293446	0.0864	0.224606	0.1055	FALSE	FALSE	FALSE	finn-b-DM_BCKGRND_RETINA	17	43810896	0.0535	206234	0.1065	Background diabetic retinopathy || id:finn-b-DM_BCKGRND_RETINA	Background diabetic retinopathy	Background diabetic retinopathy || ||	TRUE	igd	1.29987e-49	421986	0.00198179	43810896	17	ukb-b-7953	|| id:ukb-b-7953	TRUE	reported	igd	2	TRUE	0.000519299	219.25
rs7815955	T	A	T	A	-0.0239073	-0.0537	0.203201	0.1769	FALSE	TRUE	FALSE	finn-b-DM_BCKGRND_RETINA	8	130719567	0.0431	206234	0.2129	Background diabetic retinopathy || id:finn-b-DM_BCKGRND_RETINA	Background diabetic retinopathy	Background diabetic retinopathy || ||	TRUE	igd	1.10002e-31	421986	0.00204165	130719567	8	ukb-b-7953	|| id:ukb-b-7953	TRUE	reported	igd	2	TRUE	0.000324832	137.119
rs78378222	G	T	G	T	0.0600012	-0.094	0.01219	0.01735	FALSE	FALSE	FALSE	finn-b-DM_BCKGRND_RETINA	17	7571752	0.1272	206234	0.4599	Background diabetic retinopathy || id:finn-b-DM_BCKGRND_RETINA	Background diabetic retinopathy	Background diabetic retinopathy || ||	TRUE	igd	4.30031e-15	421986	0.00764883	7571752	17	ukb-b-7953	|| id:ukb-b-7953	TRUE	reported	igd	2	TRUE	0.000145804	61.5358
rs784808	C	T	C	T	0.0100268	-0.0198	0.556276	0.5509	FALSE	FALSE	FALSE	finn-b-DM_BCKGRND_RETINA	8	97406226	0.0329	206234	0.546799	Background diabetic retinopathy || id:finn-b-DM_BCKGRND_RETINA	Background diabetic retinopathy	Background diabetic retinopathy || ||	TRUE	igd	1.40001e-09	421986	0.00165571	97406226	8	ukb-b-7953	|| id:ukb-b-7953	TRUE	reported	igd	2	TRUE	8.69001e-05	36.6736
rs7854962	G	C	G	C	-0.017877	0.0147	0.212959	0.1883	FALSE	TRUE	FALSE	finn-b-DM_BCKGRND_RETINA	9	96900505	0.0421	206234	0.727301	Background diabetic retinopathy || id:finn-b-DM_BCKGRND_RETINA	Background diabetic retinopathy	Background diabetic retinopathy || ||	TRUE	igd	1e-18	421986	0.00202336	96900505	9	ukb-b-7953	|| id:ukb-b-7953	TRUE	reported	igd	2	TRUE	0.000184954	78.0622
rs78579285	T	C	T	C	-0.0147405	0.003	0.181123	0.1856	FALSE	FALSE	FALSE	finn-b-DM_BCKGRND_RETINA	16	88813060	0.0426	206234	0.9443	Background diabetic retinopathy || id:finn-b-DM_BCKGRND_RETINA	Background diabetic retinopathy	Background diabetic retinopathy || ||	TRUE	igd	4.60045e-12	421986	0.00213123	88813060	16	ukb-b-7953	|| id:ukb-b-7953	TRUE	reported	igd	2	TRUE	0.000113349	47.8368
rs78862838	A	G	A	G	-0.0275576	0.1039	0.023703	0.01629	FALSE	FALSE	FALSE	finn-b-DM_BCKGRND_RETINA	5	173063623	0.1295	206234	0.4225	Background diabetic retinopathy || id:finn-b-DM_BCKGRND_RETINA	Background diabetic retinopathy	Background diabetic retinopathy || ||	TRUE	igd	3.2e-07	421986	0.00539138	173063623	5	ukb-b-7953	|| id:ukb-b-7953	TRUE	reported	igd	2	TRUE	6.19096e-05	26.1265
rs7907533	A	C	A	C	0.00988224	-0.0329	0.548538	0.5816	FALSE	FALSE	FALSE	finn-b-DM_BCKGRND_RETINA	10	78617536	0.0333	206234	0.323	Background diabetic retinopathy || id:finn-b-DM_BCKGRND_RETINA	Background diabetic retinopathy	Background diabetic retinopathy || ||	TRUE	igd	2.1e-09	421986	0.0016501	78617536	10	ukb-b-7953	|| id:ukb-b-7953	TRUE	reported	igd	2	TRUE	8.49876e-05	35.8664
rs7916879	A	G	A	G	-0.0108696	-0.008	0.369335	0.3719	FALSE	FALSE	FALSE	finn-b-DM_BCKGRND_RETINA	10	12300790	0.0339	206234	0.8134	Background diabetic retinopathy || id:finn-b-DM_BCKGRND_RETINA	Background diabetic retinopathy	Background diabetic retinopathy || ||	TRUE	igd	1.79999e-10	421986	0.00170511	12300790	10	ukb-b-7953	|| id:ukb-b-7953	TRUE	reported	igd	2	TRUE	9.62903e-05	40.6369
rs7956181	C	T	C	T	0.017134	-0.0475	0.096091	0.1037	FALSE	FALSE	FALSE	finn-b-DM_BCKGRND_RETINA	12	50056339	0.0541	206234	0.3796	Background diabetic retinopathy || id:finn-b-DM_BCKGRND_RETINA	Background diabetic retinopathy	Background diabetic retinopathy || ||	TRUE	igd	7.39997e-10	421986	0.00278289	50056339	12	ukb-b-7953	|| id:ukb-b-7953	TRUE	reported	igd	2	TRUE	8.98232e-05	37.9073
rs79623590	A	G	A	G	-0.0139513	-0.073	0.115432	0.1291	FALSE	FALSE	FALSE	finn-b-DM_BCKGRND_RETINA	12	65670481	0.0493	206234	0.1386	Background diabetic retinopathy || id:finn-b-DM_BCKGRND_RETINA	Background diabetic retinopathy	Background diabetic retinopathy || ||	TRUE	igd	9.90011e-08	421986	0.00261797	65670481	12	ukb-b-7953	|| id:ukb-b-7953	TRUE	reported	igd	2	TRUE	6.72934e-05	28.3987
rs7968682	T	G	T	G	-0.0246342	0.0035	0.517742	0.4917	FALSE	FALSE	FALSE	finn-b-DM_BCKGRND_RETINA	12	66371880	0.0329	206234	0.9148	Background diabetic retinopathy || id:finn-b-DM_BCKGRND_RETINA	Background diabetic retinopathy	Background diabetic retinopathy || ||	TRUE	igd	1.39991e-50	421986	0.00164702	66371880	12	ukb-b-7953	|| id:ukb-b-7953	TRUE	reported	igd	2	TRUE	0.000529848	223.706
rs7980065	G	T	G	T	-0.0106182	-0.0113	0.43574	0.348	FALSE	FALSE	FALSE	finn-b-DM_BCKGRND_RETINA	12	1347086	0.0344	206234	0.742699	Background diabetic retinopathy || id:finn-b-DM_BCKGRND_RETINA	Background diabetic retinopathy	Background diabetic retinopathy || ||	TRUE	igd	1.5e-10	421986	0.00165768	1347086	12	ukb-b-7953	|| id:ukb-b-7953	TRUE	reported	igd	2	TRUE	9.7221e-05	41.0297
rs798551	T	A	T	A	-0.0167727	0.0341	0.288946	0.364	FALSE	TRUE	FALSE	finn-b-DM_BCKGRND_RETINA	7	2766383	0.034	206234	0.3161	Background diabetic retinopathy || id:finn-b-DM_BCKGRND_RETINA	Background diabetic retinopathy	Background diabetic retinopathy || ||	TRUE	igd	3.50026e-20	421986	0.00182292	2760338	7	ukb-b-7953	|| id:ukb-b-7953	TRUE	reported	igd	2	TRUE	0.000200579	84.6581
rs8001781	G	A	G	A	-0.0118573	-0.0188	0.661562	0.5597	FALSE	FALSE	FALSE	finn-b-DM_BCKGRND_RETINA	13	92019155	0.0332	206234	0.5701	Background diabetic retinopathy || id:finn-b-DM_BCKGRND_RETINA	Background diabetic retinopathy	Background diabetic retinopathy || ||	TRUE	igd	9.30037e-12	421986	0.00173947	92019155	13	ukb-b-7953	|| id:ukb-b-7953	TRUE	reported	igd	2	TRUE	0.000110101	46.466
rs8033776	G	A	G	A	0.0109236	0.067	0.4683	0.4481	FALSE	FALSE	FALSE	finn-b-DM_BCKGRND_RETINA	15	51108078	0.033	206234	0.0423	Background diabetic retinopathy || id:finn-b-DM_BCKGRND_RETINA	Background diabetic retinopathy	Background diabetic retinopathy || ||	TRUE	igd	3.50026e-11	421986	0.00164896	51108078	15	ukb-b-7953	|| id:ukb-b-7953	TRUE	reported	igd	2	TRUE	0.000103984	43.8843
rs80349040	C	T	C	T	0.0149551	-0.0101	0.098512	0.08871	FALSE	FALSE	FALSE	finn-b-DM_BCKGRND_RETINA	8	107583672	0.0581	206234	0.8622	Background diabetic retinopathy || id:finn-b-DM_BCKGRND_RETINA	Background diabetic retinopathy	Background diabetic retinopathy || ||	TRUE	igd	8.30004e-08	421986	0.00278995	107583672	8	ukb-b-7953	|| id:ukb-b-7953	TRUE	reported	igd	2	TRUE	6.80861e-05	28.7332
rs803765	A	C	A	C	-0.013468	0.0187	0.346274	0.3498	FALSE	FALSE	FALSE	finn-b-DM_BCKGRND_RETINA	13	71647588	0.0342	206234	0.5848	Background diabetic retinopathy || id:finn-b-DM_BCKGRND_RETINA	Background diabetic retinopathy	Background diabetic retinopathy || ||	TRUE	igd	6.4003e-15	421986	0.00172756	71647588	13	ukb-b-7953	|| id:ukb-b-7953	TRUE	reported	igd	2	TRUE	0.000144006	60.7768
rs8064926	G	A	G	A	-0.0120312	-0.0192	0.208126	0.2144	FALSE	FALSE	FALSE	finn-b-DM_BCKGRND_RETINA	17	79413170	0.0401	206234	0.631499	Background diabetic retinopathy || id:finn-b-DM_BCKGRND_RETINA	Background diabetic retinopathy	Background diabetic retinopathy || ||	TRUE	igd	2.80001e-09	421986	0.00202461	79413170	17	ukb-b-7953	|| id:ukb-b-7953	TRUE	reported	igd	2	TRUE	8.3676e-05	35.3129
rs8094385	C	T	C	T	0.00873142	0.0195	0.543077	0.5908	FALSE	FALSE	FALSE	finn-b-DM_BCKGRND_RETINA	18	38019321	0.0333	206234	0.557799	Background diabetic retinopathy || id:finn-b-DM_BCKGRND_RETINA	Background diabetic retinopathy	Background diabetic retinopathy || ||	TRUE	igd	1.29999e-07	421986	0.00165612	38019321	18	ukb-b-7953	|| id:ukb-b-7953	TRUE	reported	igd	2	TRUE	6.58657e-05	27.7961
rs8107719	C	T	C	T	-0.0130467	-0.039	0.664833	0.7251	FALSE	FALSE	FALSE	finn-b-DM_BCKGRND_RETINA	19	10804389	0.0367	206234	0.2873	Background diabetic retinopathy || id:finn-b-DM_BCKGRND_RETINA	Background diabetic retinopathy	Background diabetic retinopathy || ||	TRUE	igd	7.00003e-14	421986	0.00174248	10804389	19	ukb-b-7953	|| id:ukb-b-7953	TRUE	reported	igd	2	TRUE	0.000132834	56.0614
rs822530	T	A	T	A	0.0103242	-0.038	0.795473	0.8262	FALSE	TRUE	FALSE	finn-b-DM_BCKGRND_RETINA	7	148631555	0.0439	206234	0.3865	Background diabetic retinopathy || id:finn-b-DM_BCKGRND_RETINA	Background diabetic retinopathy	Background diabetic retinopathy || ||	TRUE	igd	4.70002e-07	421986	0.00204875	148631555	7	ukb-b-7953	|| id:ukb-b-7953	TRUE	reported	igd	2	TRUE	6.01743e-05	25.3941
rs848606	T	G	T	G	-0.013659	0.0732	0.32697	0.2685	FALSE	FALSE	FALSE	finn-b-DM_BCKGRND_RETINA	2	36770736	0.0369	206234	0.0472204	Background diabetic retinopathy || id:finn-b-DM_BCKGRND_RETINA	Background diabetic retinopathy	Background diabetic retinopathy || ||	TRUE	igd	6.09958e-15	421986	0.00175059	36770736	2	ukb-b-7953	|| id:ukb-b-7953	TRUE	reported	igd	2	TRUE	0.000144247	60.8789
rs876531	T	C	T	C	-0.01839	0.0382	0.455993	0.4008	FALSE	FALSE	FALSE	finn-b-DM_BCKGRND_RETINA	2	242500662	0.0335	206234	0.2539	Background diabetic retinopathy || id:finn-b-DM_BCKGRND_RETINA	Background diabetic retinopathy	Background diabetic retinopathy || ||	TRUE	igd	8.10028e-29	421986	0.00165098	242500662	2	ukb-b-7953	|| id:ukb-b-7953	TRUE	reported	igd	2	TRUE	0.000293937	124.073
rs879098	G	A	G	A	-0.010048	0.0208	0.39884	0.3951	FALSE	FALSE	FALSE	finn-b-DM_BCKGRND_RETINA	6	2507448	0.0337	206234	0.537499	Background diabetic retinopathy || id:finn-b-DM_BCKGRND_RETINA	Background diabetic retinopathy	Background diabetic retinopathy || ||	TRUE	igd	2.19999e-09	421986	0.00167973	2507448	6	ukb-b-7953	|| id:ukb-b-7953	TRUE	reported	igd	2	TRUE	8.47902e-05	35.7831
rs880610	A	G	A	G	-0.0152687	-0.0115	0.166836	0.05611	FALSE	FALSE	FALSE	finn-b-DM_BCKGRND_RETINA	11	68191947	0.0709	206234	0.871	Background diabetic retinopathy || id:finn-b-DM_BCKGRND_RETINA	Background diabetic retinopathy	Background diabetic retinopathy || ||	TRUE	igd	4.19952e-12	421986	0.00220268	68191947	11	ukb-b-7953	|| id:ukb-b-7953	TRUE	reported	igd	2	TRUE	0.000113855	48.0506
rs889312	A	C	A	C	0.0107735	0.0631	0.715882	0.7695	FALSE	FALSE	FALSE	finn-b-DM_BCKGRND_RETINA	5	56031884	0.0388	206234	0.1042	Background diabetic retinopathy || id:finn-b-DM_BCKGRND_RETINA	Background diabetic retinopathy	Background diabetic retinopathy || ||	TRUE	igd	3.29997e-09	421986	0.00182098	56031884	5	ukb-b-7953	|| id:ukb-b-7953	TRUE	reported	igd	2	TRUE	8.2941e-05	35.0027
rs909152	C	T	C	T	-0.00895229	0.0276	0.670602	0.6961	FALSE	FALSE	FALSE	finn-b-DM_BCKGRND_RETINA	7	100175473	0.036	206234	0.4421	Background diabetic retinopathy || id:finn-b-DM_BCKGRND_RETINA	Background diabetic retinopathy	Background diabetic retinopathy || ||	TRUE	igd	2.90001e-07	421986	0.00174432	100175473	7	ukb-b-7953	|| id:ukb-b-7953	TRUE	reported	igd	2	TRUE	6.24153e-05	26.3399
rs9379084	A	G	A	G	-0.0251572	0.0581	0.115664	0.1142	FALSE	FALSE	FALSE	finn-b-DM_BCKGRND_RETINA	6	7231843	0.0528	206234	0.2709	Background diabetic retinopathy || id:finn-b-DM_BCKGRND_RETINA	Background diabetic retinopathy	Background diabetic retinopathy || ||	TRUE	igd	1.69981e-21	421986	0.00264155	7231843	6	ukb-b-7953	|| id:ukb-b-7953	TRUE	reported	igd	2	TRUE	0.00021489	90.6995
rs9391253	T	A	T	A	0.0117856	0.0396	0.32	0.3148	FALSE	TRUE	FALSE	finn-b-DM_BCKGRND_RETINA	6	105367616	0.0353	206234	0.2619	Background diabetic retinopathy || id:finn-b-DM_BCKGRND_RETINA	Background diabetic retinopathy	Background diabetic retinopathy || ||	TRUE	igd	1.99986e-11	421986	0.00175829	105367616	6	ukb-b-7953	|| id:ukb-b-7953	TRUE	reported	igd	2	TRUE	0.000106458	44.9283
rs9398932	A	G	A	G	-0.021229	-0.0679	0.14842	0.1483	FALSE	FALSE	FALSE	finn-b-DM_BCKGRND_RETINA	6	130344773	0.0462	206234	0.1414	Background diabetic retinopathy || id:finn-b-DM_BCKGRND_RETINA	Background diabetic retinopathy	Background diabetic retinopathy || ||	TRUE	igd	1.29987e-19	421986	0.00234405	130344773	6	ukb-b-7953	|| id:ukb-b-7953	TRUE	reported	igd	2	TRUE	0.000194331	82.0207
rs9435731	A	C	A	C	0.0236663	-0.0212	0.519025	0.4941	FALSE	FALSE	FALSE	finn-b-DM_BCKGRND_RETINA	1	17306029	0.0327	206234	0.516799	Background diabetic retinopathy || id:finn-b-DM_BCKGRND_RETINA	Background diabetic retinopathy	Background diabetic retinopathy || ||	TRUE	igd	3.19963e-47	421986	0.0016398	17306029	1	ukb-b-7953	|| id:ukb-b-7953	TRUE	reported	igd	2	TRUE	0.000493363	208.294
rs9442580	T	C	T	C	0.0140876	0.0218	0.12853	0.2036	FALSE	FALSE	FALSE	finn-b-DM_BCKGRND_RETINA	1	9339467	0.0409	206234	0.5935	Background diabetic retinopathy || id:finn-b-DM_BCKGRND_RETINA	Background diabetic retinopathy	Background diabetic retinopathy || ||	TRUE	igd	8.79995e-09	421986	0.00244925	9339467	1	ukb-b-7953	|| id:ukb-b-7953	TRUE	reported	igd	2	TRUE	7.83927e-05	33.0831
rs9480936	T	G	T	G	-0.0146472	0.0548	0.408304	0.5242	FALSE	FALSE	FALSE	finn-b-DM_BCKGRND_RETINA	6	109692188	0.033	206234	0.0961701	Background diabetic retinopathy || id:finn-b-DM_BCKGRND_RETINA	Background diabetic retinopathy	Background diabetic retinopathy || ||	TRUE	igd	1.9002e-18	421986	0.00167142	109679430	6	ukb-b-7953	|| id:ukb-b-7953	TRUE	reported	igd	2	TRUE	0.000181954	76.7955
rs9483032	A	G	A	G	0.0132373	-0.0433	0.719323	0.6431	FALSE	FALSE	FALSE	finn-b-DM_BCKGRND_RETINA	6	129799299	0.0341	206234	0.2048	Background diabetic retinopathy || id:finn-b-DM_BCKGRND_RETINA	Background diabetic retinopathy	Background diabetic retinopathy || ||	TRUE	igd	4.49987e-13	421986	0.00182813	129799299	6	ukb-b-7953	|| id:ukb-b-7953	TRUE	reported	igd	2	TRUE	0.000124232	52.4303
rs9494331	A	G	A	G	-0.0143218	0.0019	0.32104	0.2259	FALSE	FALSE	FALSE	finn-b-DM_BCKGRND_RETINA	6	136006301	0.0394	206234	0.9621	Background diabetic retinopathy || id:finn-b-DM_BCKGRND_RETINA	Background diabetic retinopathy	Background diabetic retinopathy || ||	TRUE	igd	3.80014e-16	421986	0.00175835	136006301	6	ukb-b-7953	|| id:ukb-b-7953	TRUE	reported	igd	2	TRUE	0.000157188	66.3411
rs9701805	C	G	C	G	0.019097	0.0262	0.089685	0.05714	FALSE	TRUE	FALSE	finn-b-DM_BCKGRND_RETINA	1	51356810	0.0709	206234	0.7116	Background diabetic retinopathy || id:finn-b-DM_BCKGRND_RETINA	Background diabetic retinopathy	Background diabetic retinopathy || ||	TRUE	igd	2.60016e-11	421986	0.00286501	51356810	1	ukb-b-7953	|| id:ukb-b-7953	TRUE	reported	igd	2	TRUE	0.000105277	44.43
rs9745989	C	T	C	T	0.0107594	0.0064	0.62791	0.6889	FALSE	FALSE	FALSE	finn-b-DM_BCKGRND_RETINA	16	49888931	0.0358	206234	0.8574	Background diabetic retinopathy || id:finn-b-DM_BCKGRND_RETINA	Background diabetic retinopathy	Background diabetic retinopathy || ||	TRUE	igd	6.49995e-10	421986	0.00174129	49888931	16	ukb-b-7953	|| id:ukb-b-7953	TRUE	reported	igd	2	TRUE	9.04683e-05	38.1796
rs9821691	T	G	T	G	-0.0126874	-0.0506	0.428996	0.3466	FALSE	FALSE	FALSE	finn-b-DM_BCKGRND_RETINA	3	72396902	0.0345	206234	0.1429	Background diabetic retinopathy || id:finn-b-DM_BCKGRND_RETINA	Background diabetic retinopathy	Background diabetic retinopathy || ||	TRUE	igd	3.19963e-14	421986	0.00167142	72396902	3	ukb-b-7953	|| id:ukb-b-7953	TRUE	reported	igd	2	TRUE	0.000136526	57.6198
rs985296	A	G	A	G	-0.0110356	0.0469	0.385446	0.3026	FALSE	FALSE	FALSE	finn-b-DM_BCKGRND_RETINA	5	88377644	0.0357	206234	0.1888	Background diabetic retinopathy || id:finn-b-DM_BCKGRND_RETINA	Background diabetic retinopathy	Background diabetic retinopathy || ||	TRUE	igd	5.60015e-11	421986	0.00168371	88377644	5	ukb-b-7953	|| id:ukb-b-7953	TRUE	reported	igd	2	TRUE	0.000101792	42.9591
rs9881034	C	T	C	T	-0.00885173	0.0019	0.493211	0.4672	FALSE	FALSE	FALSE	finn-b-DM_BCKGRND_RETINA	3	18877426	0.0329	206234	0.9542	Background diabetic retinopathy || id:finn-b-DM_BCKGRND_RETINA	Background diabetic retinopathy	Background diabetic retinopathy || ||	TRUE	igd	7.10003e-08	421986	0.00164295	18877426	3	ukb-b-7953	|| id:ukb-b-7953	TRUE	reported	igd	2	TRUE	6.87828e-05	29.0272
rs9886260	A	G	A	G	-0.0149214	-0.0204	0.722783	0.759	FALSE	FALSE	FALSE	finn-b-DM_BCKGRND_RETINA	7	140683398	0.0384	206234	0.5944	Background diabetic retinopathy || id:finn-b-DM_BCKGRND_RETINA	Background diabetic retinopathy	Background diabetic retinopathy || ||	TRUE	igd	4.70002e-16	421986	0.00183802	140683398	7	ukb-b-7953	|| id:ukb-b-7953	TRUE	reported	igd	2	TRUE	0.000156154	65.9047
rs9988963	G	C	G	C	0.0135266	-0.0521	0.737251	0.7935	FALSE	TRUE	FALSE	finn-b-DM_BCKGRND_RETINA	12	122991478	0.0404	206234	0.1975	Background diabetic retinopathy || id:finn-b-DM_BCKGRND_RETINA	Background diabetic retinopathy	Background diabetic retinopathy || ||	TRUE	igd	4.19952e-13	421986	0.00186634	122991478	12	ukb-b-7953	|| id:ukb-b-7953	TRUE	reported	igd	2	TRUE	0.000124464	52.5283
rs9998	A	G	A	G	-0.00928416	0.0129	0.386822	0.3369	FALSE	FALSE	FALSE	finn-b-DM_BCKGRND_RETINA	3	194060706	0.0347	206234	0.710699	Background diabetic retinopathy || id:finn-b-DM_BCKGRND_RETINA	Background diabetic retinopathy	Background diabetic retinopathy || ||	TRUE	igd	5.30005e-08	421986	0.0017063	194060706	3	ukb-b-7953	|| id:ukb-b-7953	TRUE	reported	igd	2	TRUE	7.0153e-05	29.6055
PDR(Proliferative diabetic retinopathy)
rs10135916	T	C	T	C	-0.00908487	0.0087	0.352485	0.3697	FALSE	FALSE	FALSE	finn-b-DM_RETINA_PROLIF	14	23764180	0.017	212889	0.6092	Proliferative diabetic retinopathy (DM_RETINA_PROLIF) || id:finn-b-DM_RETINA_PROLIF	Proliferative diabetic retinopathy (DM_RETINA_PROLIF)	Proliferative diabetic retinopathy (DM_RETINA_PROLIF) || ||	TRUE	igd	1.5e-07	421986	0.00172984	23764180	14	ukb-b-7953	|| id:ukb-b-7953	TRUE	reported	igd	2	TRUE	6.53581e-05	27.5819
rs10141786	G	A	G	A	-0.0135681	0.0294	0.596493	0.6559	FALSE	FALSE	FALSE	finn-b-DM_RETINA_PROLIF	14	74817418	0.0174	212889	0.0911507	Proliferative diabetic retinopathy (DM_RETINA_PROLIF) || id:finn-b-DM_RETINA_PROLIF	Proliferative diabetic retinopathy (DM_RETINA_PROLIF)	Proliferative diabetic retinopathy (DM_RETINA_PROLIF) || ||	TRUE	igd	7.19946e-16	421986	0.00168175	74817418	14	ukb-b-7953	|| id:ukb-b-7953	TRUE	reported	igd	2	TRUE	0.000154223	65.0898
rs10202701	T	C	T	C	0.0115889	0.0091	0.541923	0.5342	FALSE	FALSE	FALSE	finn-b-DM_RETINA_PROLIF	2	232328681	0.0165	212889	0.579101	Proliferative diabetic retinopathy (DM_RETINA_PROLIF) || id:finn-b-DM_RETINA_PROLIF	Proliferative diabetic retinopathy (DM_RETINA_PROLIF)	Proliferative diabetic retinopathy (DM_RETINA_PROLIF) || ||	TRUE	igd	2.19989e-12	421986	0.00165011	232328681	2	ukb-b-7953	|| id:ukb-b-7953	TRUE	reported	igd	2	TRUE	0.000116872	49.3238
rs10261942	C	G	C	G	-0.00950907	0.0312	0.285578	0.3491	FALSE	TRUE	FALSE	finn-b-DM_RETINA_PROLIF	7	18927303	0.0172	212889	0.0699005	Proliferative diabetic retinopathy (DM_RETINA_PROLIF) || id:finn-b-DM_RETINA_PROLIF	Proliferative diabetic retinopathy (DM_RETINA_PROLIF)	Proliferative diabetic retinopathy (DM_RETINA_PROLIF) || ||	TRUE	igd	1.89998e-07	421986	0.0018267	18927303	7	ukb-b-7953	|| id:ukb-b-7953	TRUE	reported	igd	2	TRUE	6.42119e-05	27.0981
rs10283100	G	A	G	A	0.0296833	0.0563	0.944478	0.9249	FALSE	FALSE	FALSE	finn-b-DM_RETINA_PROLIF	8	120596023	0.0319	212889	0.0779597	Proliferative diabetic retinopathy (DM_RETINA_PROLIF) || id:finn-b-DM_RETINA_PROLIF	Proliferative diabetic retinopathy (DM_RETINA_PROLIF)	Proliferative diabetic retinopathy (DM_RETINA_PROLIF) || ||	TRUE	igd	1.29987e-16	421986	0.00358764	120596023	8	ukb-b-7953	|| id:ukb-b-7953	TRUE	reported	igd	2	TRUE	0.000162195	68.4549
rs1044299	T	C	T	C	0.00926438	-0.0132	0.545769	0.557	FALSE	FALSE	FALSE	finn-b-DM_RETINA_PROLIF	1	176811873	0.0165	212889	0.4248	Proliferative diabetic retinopathy (DM_RETINA_PROLIF) || id:finn-b-DM_RETINA_PROLIF	Proliferative diabetic retinopathy (DM_RETINA_PROLIF)	Proliferative diabetic retinopathy (DM_RETINA_PROLIF) || ||	TRUE	igd	2e-08	421986	0.00165027	176811873	1	ukb-b-7953	|| id:ukb-b-7953	TRUE	reported	igd	2	TRUE	7.46779e-05	31.5152
rs1054661	C	T	C	T	0.0101651	-0.0158	0.342598	0.4951	FALSE	FALSE	FALSE	finn-b-DM_RETINA_PROLIF	4	3495941	0.0164	212889	0.3353	Proliferative diabetic retinopathy (DM_RETINA_PROLIF) || id:finn-b-DM_RETINA_PROLIF	Proliferative diabetic retinopathy (DM_RETINA_PROLIF)	Proliferative diabetic retinopathy (DM_RETINA_PROLIF) || ||	TRUE	igd	4e-09	421986	0.00172786	3495941	4	ukb-b-7953	|| id:ukb-b-7953	TRUE	reported	igd	2	TRUE	8.20111e-05	34.6102
rs10761495	C	A	C	A	0.0117777	0.0047	0.597215	0.4847	FALSE	FALSE	FALSE	finn-b-DM_RETINA_PROLIF	10	62171796	0.0165	212889	0.7739	Proliferative diabetic retinopathy (DM_RETINA_PROLIF) || id:finn-b-DM_RETINA_PROLIF	Proliferative diabetic retinopathy (DM_RETINA_PROLIF)	Proliferative diabetic retinopathy (DM_RETINA_PROLIF) || ||	TRUE	igd	2.39994e-12	421986	0.00167988	62171796	10	ukb-b-7953	|| id:ukb-b-7953	TRUE	reported	igd	2	TRUE	0.00011647	49.1544
rs10769125	A	G	A	G	-0.0108837	-0.0008	0.759887	0.7121	FALSE	FALSE	FALSE	finn-b-DM_RETINA_PROLIF	11	45218043	0.0181	212889	0.9654	Proliferative diabetic retinopathy (DM_RETINA_PROLIF) || id:finn-b-DM_RETINA_PROLIF	Proliferative diabetic retinopathy (DM_RETINA_PROLIF)	Proliferative diabetic retinopathy (DM_RETINA_PROLIF) || ||	TRUE	igd	1.40001e-08	421986	0.00191996	45218043	11	ukb-b-7953	|| id:ukb-b-7953	TRUE	reported	igd	2	TRUE	7.61443e-05	32.1341
rs10789246	C	T	C	T	-0.0123427	-0.0215	0.301089	0.2241	FALSE	FALSE	FALSE	finn-b-DM_RETINA_PROLIF	1	68360969	0.0197	212889	0.2745	Proliferative diabetic retinopathy (DM_RETINA_PROLIF) || id:finn-b-DM_RETINA_PROLIF	Proliferative diabetic retinopathy (DM_RETINA_PROLIF)	Proliferative diabetic retinopathy (DM_RETINA_PROLIF) || ||	TRUE	igd	4.70002e-12	421986	0.00178506	68360969	1	ukb-b-7953	|| id:ukb-b-7953	TRUE	reported	igd	2	TRUE	0.000113284	47.8093
rs10797116	C	T	C	T	-0.0121521	0.0179	0.542079	0.5124	FALSE	FALSE	FALSE	finn-b-DM_RETINA_PROLIF	9	92191467	0.0164	212889	0.2747	Proliferative diabetic retinopathy (DM_RETINA_PROLIF) || id:finn-b-DM_RETINA_PROLIF	Proliferative diabetic retinopathy (DM_RETINA_PROLIF)	Proliferative diabetic retinopathy (DM_RETINA_PROLIF) || ||	TRUE	igd	1.9002e-13	421986	0.00165228	92191467	9	ukb-b-7953	|| id:ukb-b-7953	TRUE	reported	igd	2	TRUE	0.000128169	54.092
rs10853628	C	T	C	T	-0.0134021	-0.0198	0.384831	0.351	FALSE	FALSE	FALSE	finn-b-DM_RETINA_PROLIF	18	50770638	0.0172	212889	0.2486	Proliferative diabetic retinopathy (DM_RETINA_PROLIF) || id:finn-b-DM_RETINA_PROLIF	Proliferative diabetic retinopathy (DM_RETINA_PROLIF)	Proliferative diabetic retinopathy (DM_RETINA_PROLIF) || ||	TRUE	igd	2.09991e-15	421986	0.00168952	50770638	18	ukb-b-7953	|| id:ukb-b-7953	TRUE	reported	igd	2	TRUE	0.000149093	62.9241
rs10874340	T	G	T	G	0.0103061	0.0202	0.493361	0.4106	FALSE	FALSE	FALSE	finn-b-DM_RETINA_PROLIF	1	83259080	0.0167	212889	0.2248	Proliferative diabetic retinopathy (DM_RETINA_PROLIF) || id:finn-b-DM_RETINA_PROLIF	Proliferative diabetic retinopathy (DM_RETINA_PROLIF)	Proliferative diabetic retinopathy (DM_RETINA_PROLIF) || ||	TRUE	igd	3.09999e-10	421986	0.00163772	83259080	1	ukb-b-7953	|| id:ukb-b-7953	TRUE	reported	igd	2	TRUE	9.38362e-05	39.6011
rs10878321	G	T	G	T	0.0146485	-0.0172	0.13768	0.2337	FALSE	FALSE	FALSE	finn-b-DM_RETINA_PROLIF	12	66119783	0.0195	212889	0.3771	Proliferative diabetic retinopathy (DM_RETINA_PROLIF) || id:finn-b-DM_RETINA_PROLIF	Proliferative diabetic retinopathy (DM_RETINA_PROLIF)	Proliferative diabetic retinopathy (DM_RETINA_PROLIF) || ||	TRUE	igd	8.19993e-10	421986	0.00238528	66119783	12	ukb-b-7953	|| id:ukb-b-7953	TRUE	reported	igd	2	TRUE	8.93657e-05	37.7143
rs10892061	T	C	T	C	0.010252	0.0041	0.655603	0.5522	FALSE	FALSE	FALSE	finn-b-DM_RETINA_PROLIF	11	116886114	0.0166	212889	0.8059	Proliferative diabetic retinopathy (DM_RETINA_PROLIF) || id:finn-b-DM_RETINA_PROLIF	Proliferative diabetic retinopathy (DM_RETINA_PROLIF)	Proliferative diabetic retinopathy (DM_RETINA_PROLIF) || ||	TRUE	igd	2.90001e-09	421986	0.00172686	116886114	11	ukb-b-7953	|| id:ukb-b-7953	TRUE	reported	igd	2	TRUE	8.35158e-05	35.2453
rs10916137	A	G	A	G	-0.0161307	-0.0063	0.170792	0.1479	FALSE	FALSE	FALSE	finn-b-DM_RETINA_PROLIF	1	227581308	0.0233	212889	0.785301	Proliferative diabetic retinopathy (DM_RETINA_PROLIF) || id:finn-b-DM_RETINA_PROLIF	Proliferative diabetic retinopathy (DM_RETINA_PROLIF)	Proliferative diabetic retinopathy (DM_RETINA_PROLIF) || ||	TRUE	igd	1.50003e-13	421986	0.00218459	227581308	1	ukb-b-7953	|| id:ukb-b-7953	TRUE	reported	igd	2	TRUE	0.000129185	54.5211
rs11000765	C	G	C	G	-0.0112364	0.0208	0.720336	0.6128	FALSE	TRUE	FALSE	finn-b-DM_RETINA_PROLIF	10	75512452	0.0169	212889	0.2187	Proliferative diabetic retinopathy (DM_RETINA_PROLIF) || id:finn-b-DM_RETINA_PROLIF	Proliferative diabetic retinopathy (DM_RETINA_PROLIF)	Proliferative diabetic retinopathy (DM_RETINA_PROLIF) || ||	TRUE	igd	7.49998e-10	421986	0.00182542	75512452	10	ukb-b-7953	|| id:ukb-b-7953	TRUE	reported	igd	2	TRUE	8.97825e-05	37.8902
rs11049229	T	A	T	A	0.0200488	-0.022	0.054116	0.04827	FALSE	TRUE	FALSE	finn-b-DM_RETINA_PROLIF	12	28089820	0.0385	212889	0.5677	Proliferative diabetic retinopathy (DM_RETINA_PROLIF) || id:finn-b-DM_RETINA_PROLIF	Proliferative diabetic retinopathy (DM_RETINA_PROLIF)	Proliferative diabetic retinopathy (DM_RETINA_PROLIF) || ||	TRUE	igd	4.49997e-08	421986	0.00366563	28089820	12	ukb-b-7953	|| id:ukb-b-7953	TRUE	reported	igd	2	TRUE	7.08844e-05	29.9142
rs11060406	T	C	T	C	-0.0273377	0.0733	0.036679	0.04992	FALSE	FALSE	FALSE	finn-b-DM_RETINA_PROLIF	12	123339117	0.0381	212889	0.0544603	Proliferative diabetic retinopathy (DM_RETINA_PROLIF) || id:finn-b-DM_RETINA_PROLIF	Proliferative diabetic retinopathy (DM_RETINA_PROLIF)	Proliferative diabetic retinopathy (DM_RETINA_PROLIF) || ||	TRUE	igd	7.10003e-10	421986	0.00443481	123339117	12	ukb-b-7953	|| id:ukb-b-7953	TRUE	reported	igd	2	TRUE	9.00403e-05	37.999
rs11079810	T	C	T	C	0.018367	-0.0091	0.103307	0.1109	FALSE	FALSE	FALSE	finn-b-DM_RETINA_PROLIF	17	46227846	0.0261	212889	0.726999	Proliferative diabetic retinopathy (DM_RETINA_PROLIF) || id:finn-b-DM_RETINA_PROLIF	Proliferative diabetic retinopathy (DM_RETINA_PROLIF)	Proliferative diabetic retinopathy (DM_RETINA_PROLIF) || ||	TRUE	igd	1.29987e-11	421986	0.00271137	46227846	17	ukb-b-7953	|| id:ukb-b-7953	TRUE	reported	igd	2	TRUE	0.000108731	45.8878
rs11107119	A	T	A	T	0.0234084	0.0305	0.219982	0.2514	FALSE	TRUE	FALSE	finn-b-DM_RETINA_PROLIF	12	93993266	0.0189	212889	0.1062	Proliferative diabetic retinopathy (DM_RETINA_PROLIF) || id:finn-b-DM_RETINA_PROLIF	Proliferative diabetic retinopathy (DM_RETINA_PROLIF)	Proliferative diabetic retinopathy (DM_RETINA_PROLIF) || ||	TRUE	igd	3.50026e-32	421986	0.00198228	93983132	12	ukb-b-7953	|| id:ukb-b-7953	TRUE	reported	igd	2	TRUE	0.000330348	139.448
rs11111178	T	C	T	C	0.0156769	0.01	0.176659	0.1958	FALSE	FALSE	FALSE	finn-b-DM_RETINA_PROLIF	12	102539957	0.0208	212889	0.6316	Proliferative diabetic retinopathy (DM_RETINA_PROLIF) || id:finn-b-DM_RETINA_PROLIF	Proliferative diabetic retinopathy (DM_RETINA_PROLIF)	Proliferative diabetic retinopathy (DM_RETINA_PROLIF) || ||	TRUE	igd	3.19963e-13	421986	0.00215168	102539957	12	ukb-b-7953	|| id:ukb-b-7953	TRUE	reported	igd	2	TRUE	0.00012578	53.0839
rs11122148	A	C	A	C	0.0123512	0.042	0.157016	0.1813	FALSE	FALSE	FALSE	finn-b-DM_RETINA_PROLIF	1	6848505	0.0213	212889	0.0487697	Proliferative diabetic retinopathy (DM_RETINA_PROLIF) || id:finn-b-DM_RETINA_PROLIF	Proliferative diabetic retinopathy (DM_RETINA_PROLIF)	Proliferative diabetic retinopathy (DM_RETINA_PROLIF) || ||	TRUE	igd	4.20001e-08	421986	0.0022522	6848505	1	ukb-b-7953	|| id:ukb-b-7953	TRUE	reported	igd	2	TRUE	7.12649e-05	30.0748
rs111281369	T	C	T	C	0.0123087	-0.0107	0.136083	0.1842	FALSE	FALSE	FALSE	finn-b-DM_RETINA_PROLIF	8	145265892	0.0217	212889	0.6216	Proliferative diabetic retinopathy (DM_RETINA_PROLIF) || id:finn-b-DM_RETINA_PROLIF	Proliferative diabetic retinopathy (DM_RETINA_PROLIF)	Proliferative diabetic retinopathy (DM_RETINA_PROLIF) || ||	TRUE	igd	2.69998e-07	421986	0.00239313	145265892	8	ukb-b-7953	|| id:ukb-b-7953	TRUE	reported	igd	2	TRUE	6.26854e-05	26.4539
rs111365325	T	C	T	C	-0.0185706	-0.005	0.231244	0.2057	FALSE	FALSE	FALSE	finn-b-DM_RETINA_PROLIF	5	170865229	0.0205	212889	0.8069	Proliferative diabetic retinopathy (DM_RETINA_PROLIF) || id:finn-b-DM_RETINA_PROLIF	Proliferative diabetic retinopathy (DM_RETINA_PROLIF)	Proliferative diabetic retinopathy (DM_RETINA_PROLIF) || ||	TRUE	igd	1.69981e-21	421986	0.00194997	170865229	5	ukb-b-7953	|| id:ukb-b-7953	TRUE	reported	igd	2	TRUE	0.000214884	90.6972
rs11164653	C	T	C	T	-0.0114085	-0.0018	0.59054	0.5541	FALSE	FALSE	FALSE	finn-b-DM_RETINA_PROLIF	1	103464210	0.0165	212889	0.9125	Proliferative diabetic retinopathy (DM_RETINA_PROLIF) || id:finn-b-DM_RETINA_PROLIF	Proliferative diabetic retinopathy (DM_RETINA_PROLIF)	Proliferative diabetic retinopathy (DM_RETINA_PROLIF) || ||	TRUE	igd	9.3994e-12	421986	0.00167402	103464210	1	ukb-b-7953	|| id:ukb-b-7953	TRUE	reported	igd	2	TRUE	0.00011005	46.4444
rs112369510	T	C	T	C	0.0203838	-0.0832	0.048103	0.02456	FALSE	FALSE	FALSE	finn-b-DM_RETINA_PROLIF	1	244144531	0.0529	212889	0.1155	Proliferative diabetic retinopathy (DM_RETINA_PROLIF) || id:finn-b-DM_RETINA_PROLIF	Proliferative diabetic retinopathy (DM_RETINA_PROLIF)	Proliferative diabetic retinopathy (DM_RETINA_PROLIF) || ||	TRUE	igd	2e-07	421986	0.0039203	244144531	1	ukb-b-7953	|| id:ukb-b-7953	TRUE	reported	igd	2	TRUE	6.40628e-05	27.0352
rs11259905	C	A	C	A	0.0107426	-0.0048	0.20424	0.1786	FALSE	FALSE	FALSE	finn-b-DM_RETINA_PROLIF	15	83949751	0.0214	212889	0.8244	Proliferative diabetic retinopathy (DM_RETINA_PROLIF) || id:finn-b-DM_RETINA_PROLIF	Proliferative diabetic retinopathy (DM_RETINA_PROLIF)	Proliferative diabetic retinopathy (DM_RETINA_PROLIF) || ||	TRUE	igd	1.40001e-07	421986	0.00204233	83949751	15	ukb-b-7953	|| id:ukb-b-7953	TRUE	reported	igd	2	TRUE	6.55602e-05	27.6672
rs11259936	C	A	C	A	0.0173043	0.0268	0.52286	0.5185	FALSE	FALSE	FALSE	finn-b-DM_RETINA_PROLIF	15	84580582	0.0164	212889	0.1018	Proliferative diabetic retinopathy (DM_RETINA_PROLIF) || id:finn-b-DM_RETINA_PROLIF	Proliferative diabetic retinopathy (DM_RETINA_PROLIF)	Proliferative diabetic retinopathy (DM_RETINA_PROLIF) || ||	TRUE	igd	6.59933e-26	421986	0.00164414	84580582	15	ukb-b-7953	|| id:ukb-b-7953	TRUE	reported	igd	2	TRUE	0.000262433	110.772
rs114637089	A	G	A	G	-0.0268592	0.0535	0.027671	0.00959	FALSE	FALSE	FALSE	finn-b-DM_RETINA_PROLIF	2	48801442	0.085	212889	0.5287	Proliferative diabetic retinopathy (DM_RETINA_PROLIF) || id:finn-b-DM_RETINA_PROLIF	Proliferative diabetic retinopathy (DM_RETINA_PROLIF)	Proliferative diabetic retinopathy (DM_RETINA_PROLIF) || ||	TRUE	igd	1e-07	421986	0.00504854	48801442	2	ukb-b-7953	|| id:ukb-b-7953	TRUE	reported	igd	2	TRUE	6.70699e-05	28.3043
rs11466542	C	T	C	T	0.00936027	-0.0212	0.311626	0.3572	FALSE	FALSE	FALSE	finn-b-DM_RETINA_PROLIF	1	92372768	0.0171	212889	0.2146	Proliferative diabetic retinopathy (DM_RETINA_PROLIF) || id:finn-b-DM_RETINA_PROLIF	Proliferative diabetic retinopathy (DM_RETINA_PROLIF)	Proliferative diabetic retinopathy (DM_RETINA_PROLIF) || ||	TRUE	igd	1.2e-07	421986	0.00177006	92372768	1	ukb-b-7953	|| id:ukb-b-7953	TRUE	reported	igd	2	TRUE	6.62634e-05	27.964
rs11545700	A	C	A	C	-0.0144667	-0.038	0.124616	0.144	FALSE	FALSE	FALSE	finn-b-DM_RETINA_PROLIF	17	27044482	0.0234	212889	0.1038	Proliferative diabetic retinopathy (DM_RETINA_PROLIF) || id:finn-b-DM_RETINA_PROLIF	Proliferative diabetic retinopathy (DM_RETINA_PROLIF)	Proliferative diabetic retinopathy (DM_RETINA_PROLIF) || ||	TRUE	igd	7.00003e-09	421986	0.00249861	27044482	17	ukb-b-7953	|| id:ukb-b-7953	TRUE	reported	igd	2	TRUE	7.94346e-05	33.5228
rs11575234	G	C	G	C	0.019485	0.0323	0.067886	0.05474	FALSE	TRUE	FALSE	finn-b-DM_RETINA_PROLIF	12	56744276	0.036	212889	0.3702	Proliferative diabetic retinopathy (DM_RETINA_PROLIF) || id:finn-b-DM_RETINA_PROLIF	Proliferative diabetic retinopathy (DM_RETINA_PROLIF)	Proliferative diabetic retinopathy (DM_RETINA_PROLIF) || ||	TRUE	igd	2.19999e-09	421986	0.00325807	56744276	12	ukb-b-7953	|| id:ukb-b-7953	TRUE	reported	igd	2	TRUE	8.47511e-05	35.7666
rs11588312	T	C	T	C	-0.0257716	0.0191	0.071357	0.04025	FALSE	FALSE	FALSE	finn-b-DM_RETINA_PROLIF	1	2199057	0.0421	212889	0.649999	Proliferative diabetic retinopathy (DM_RETINA_PROLIF) || id:finn-b-DM_RETINA_PROLIF	Proliferative diabetic retinopathy (DM_RETINA_PROLIF)	Proliferative diabetic retinopathy (DM_RETINA_PROLIF) || ||	TRUE	igd	6.4998e-16	421986	0.00318955	2199057	1	ukb-b-7953	|| id:ukb-b-7953	TRUE	reported	igd	2	TRUE	0.000154689	65.2863
rs1159106	A	G	A	G	0.0109276	-0.0026	0.18301	0.142	FALSE	FALSE	FALSE	finn-b-DM_RETINA_PROLIF	3	174514	0.0234	212889	0.9102	Proliferative diabetic retinopathy (DM_RETINA_PROLIF) || id:finn-b-DM_RETINA_PROLIF	Proliferative diabetic retinopathy (DM_RETINA_PROLIF)	Proliferative diabetic retinopathy (DM_RETINA_PROLIF) || ||	TRUE	igd	3.2e-07	421986	0.00213791	174514	3	ukb-b-7953	|| id:ukb-b-7953	TRUE	reported	igd	2	TRUE	6.19079e-05	26.1257
rs11608103	A	G	A	G	0.0136037	-0.0417	0.131252	0.1451	FALSE	FALSE	FALSE	finn-b-DM_RETINA_PROLIF	11	125627917	0.0235	212889	0.0755005	Proliferative diabetic retinopathy (DM_RETINA_PROLIF) || id:finn-b-DM_RETINA_PROLIF	Proliferative diabetic retinopathy (DM_RETINA_PROLIF)	Proliferative diabetic retinopathy (DM_RETINA_PROLIF) || ||	TRUE	igd	2.30001e-08	421986	0.00243411	125627917	11	ukb-b-7953	|| id:ukb-b-7953	TRUE	reported	igd	2	TRUE	7.40122e-05	31.2343
rs11619793	T	C	T	C	0.0180963	0.0018	0.065526	0.0539	FALSE	FALSE	FALSE	finn-b-DM_RETINA_PROLIF	13	29085258	0.0364	212889	0.9607	Proliferative diabetic retinopathy (DM_RETINA_PROLIF) || id:finn-b-DM_RETINA_PROLIF	Proliferative diabetic retinopathy (DM_RETINA_PROLIF)	Proliferative diabetic retinopathy (DM_RETINA_PROLIF) || ||	TRUE	igd	5.69994e-08	421986	0.00333355	29085258	13	ukb-b-7953	|| id:ukb-b-7953	TRUE	reported	igd	2	TRUE	6.98292e-05	29.4689
rs11621587	C	G	C	G	0.0212612	-0.0542	0.183978	0.1352	FALSE	TRUE	FALSE	finn-b-DM_RETINA_PROLIF	14	93098339	0.0241	212889	0.0244	Proliferative diabetic retinopathy (DM_RETINA_PROLIF) || id:finn-b-DM_RETINA_PROLIF	Proliferative diabetic retinopathy (DM_RETINA_PROLIF)	Proliferative diabetic retinopathy (DM_RETINA_PROLIF) || ||	TRUE	igd	1e-23	421986	0.00211823	93098339	14	ukb-b-7953	|| id:ukb-b-7953	TRUE	reported	igd	2	TRUE	0.000238686	100.746
rs11632611	A	G	A	G	-0.011446	0.0212	0.658418	0.6871	FALSE	FALSE	FALSE	finn-b-DM_RETINA_PROLIF	15	72095711	0.0178	212889	0.2329	Proliferative diabetic retinopathy (DM_RETINA_PROLIF) || id:finn-b-DM_RETINA_PROLIF	Proliferative diabetic retinopathy (DM_RETINA_PROLIF)	Proliferative diabetic retinopathy (DM_RETINA_PROLIF) || ||	TRUE	igd	7.70016e-11	421986	0.00175909	72095711	15	ukb-b-7953	|| id:ukb-b-7953	TRUE	reported	igd	2	TRUE	0.000100321	42.3379
rs11635385	A	G	A	G	-0.00992392	0.0267	0.74919	0.7516	FALSE	FALSE	FALSE	finn-b-DM_RETINA_PROLIF	15	38662204	0.0191	212889	0.162	Proliferative diabetic retinopathy (DM_RETINA_PROLIF) || id:finn-b-DM_RETINA_PROLIF	Proliferative diabetic retinopathy (DM_RETINA_PROLIF)	Proliferative diabetic retinopathy (DM_RETINA_PROLIF) || ||	TRUE	igd	2e-07	421986	0.00190802	38662204	15	ukb-b-7953	|| id:ukb-b-7953	TRUE	reported	igd	2	TRUE	6.41025e-05	27.052
rs11637681	G	A	G	A	-0.0114817	-0.0046	0.276249	0.2067	FALSE	FALSE	FALSE	finn-b-DM_RETINA_PROLIF	15	40387971	0.0203	212889	0.8189	Proliferative diabetic retinopathy (DM_RETINA_PROLIF) || id:finn-b-DM_RETINA_PROLIF	Proliferative diabetic retinopathy (DM_RETINA_PROLIF)	Proliferative diabetic retinopathy (DM_RETINA_PROLIF) || ||	TRUE	igd	5.60003e-10	421986	0.00185184	40387971	15	ukb-b-7953	|| id:ukb-b-7953	TRUE	reported	igd	2	TRUE	9.10894e-05	38.4418
rs11638259	C	A	C	A	-0.00964997	-0.0178	0.350193	0.3617	FALSE	FALSE	FALSE	finn-b-DM_RETINA_PROLIF	15	67041110	0.0175	212889	0.3086	Proliferative diabetic retinopathy (DM_RETINA_PROLIF) || id:finn-b-DM_RETINA_PROLIF	Proliferative diabetic retinopathy (DM_RETINA_PROLIF)	Proliferative diabetic retinopathy (DM_RETINA_PROLIF) || ||	TRUE	igd	1.2e-07	421986	0.00182374	67041110	15	ukb-b-7953	|| id:ukb-b-7953	TRUE	reported	igd	2	TRUE	6.63436e-05	27.9978
rs11645649	G	C	G	C	0.0107058	0.0203	0.593954	0.5866	FALSE	TRUE	FALSE	finn-b-DM_RETINA_PROLIF	16	75211347	0.0168	212889	0.2254	Proliferative diabetic retinopathy (DM_RETINA_PROLIF) || id:finn-b-DM_RETINA_PROLIF	Proliferative diabetic retinopathy (DM_RETINA_PROLIF)	Proliferative diabetic retinopathy (DM_RETINA_PROLIF) || ||	TRUE	igd	3.40001e-10	421986	0.00170463	75211347	16	ukb-b-7953	|| id:ukb-b-7953	TRUE	reported	igd	2	TRUE	9.34629e-05	39.4435
rs11664552	C	T	C	T	0.0103612	0.0023	0.300477	0.2701	FALSE	FALSE	FALSE	finn-b-DM_RETINA_PROLIF	18	45892913	0.0185	212889	0.9029	Proliferative diabetic retinopathy (DM_RETINA_PROLIF) || id:finn-b-DM_RETINA_PROLIF	Proliferative diabetic retinopathy (DM_RETINA_PROLIF)	Proliferative diabetic retinopathy (DM_RETINA_PROLIF) || ||	TRUE	igd	8.79995e-09	421986	0.00180111	45892913	18	ukb-b-7953	|| id:ukb-b-7953	TRUE	reported	igd	2	TRUE	7.84165e-05	33.0931
rs11668582	T	C	T	C	0.0138094	-0.009	0.390878	0.4909	FALSE	FALSE	FALSE	finn-b-DM_RETINA_PROLIF	19	41127813	0.0165	212889	0.5858	Proliferative diabetic retinopathy (DM_RETINA_PROLIF) || id:finn-b-DM_RETINA_PROLIF	Proliferative diabetic retinopathy (DM_RETINA_PROLIF)	Proliferative diabetic retinopathy (DM_RETINA_PROLIF) || ||	TRUE	igd	2.80027e-16	421986	0.00168764	41127813	19	ukb-b-7953	|| id:ukb-b-7953	TRUE	reported	igd	2	TRUE	0.000158644	66.9558
rs11698277	T	C	T	C	0.016012	-0.005	0.319648	0.3596	FALSE	FALSE	FALSE	finn-b-DM_RETINA_PROLIF	20	45502865	0.0171	212889	0.7709	Proliferative diabetic retinopathy (DM_RETINA_PROLIF) || id:finn-b-DM_RETINA_PROLIF	Proliferative diabetic retinopathy (DM_RETINA_PROLIF)	Proliferative diabetic retinopathy (DM_RETINA_PROLIF) || ||	TRUE	igd	1.39991e-19	421986	0.00176946	45502865	20	ukb-b-7953	|| id:ukb-b-7953	TRUE	reported	igd	2	TRUE	0.000194011	81.8856
rs11708067	G	A	G	A	-0.0102406	-0.0277	0.24212	0.1695	FALSE	FALSE	FALSE	finn-b-DM_RETINA_PROLIF	3	123065778	0.0219	212889	0.2066	Proliferative diabetic retinopathy (DM_RETINA_PROLIF) || id:finn-b-DM_RETINA_PROLIF	Proliferative diabetic retinopathy (DM_RETINA_PROLIF)	Proliferative diabetic retinopathy (DM_RETINA_PROLIF) || ||	TRUE	igd	8.70001e-08	421986	0.00191329	123065778	3	ukb-b-7953	|| id:ukb-b-7953	TRUE	reported	igd	2	TRUE	6.78831e-05	28.6475
rs117372259	G	A	G	A	0.0318746	0.0303	0.031174	0.01973	FALSE	FALSE	FALSE	finn-b-DM_RETINA_PROLIF	11	46304187	0.06	212889	0.613901	Proliferative diabetic retinopathy (DM_RETINA_PROLIF) || id:finn-b-DM_RETINA_PROLIF	Proliferative diabetic retinopathy (DM_RETINA_PROLIF)	Proliferative diabetic retinopathy (DM_RETINA_PROLIF) || ||	TRUE	igd	1.29999e-10	421986	0.00495553	46304187	11	ukb-b-7953	|| id:ukb-b-7953	TRUE	reported	igd	2	TRUE	9.80322e-05	41.3721
rs11867847	G	A	G	A	0.00976717	-0.0016	0.505622	0.518	FALSE	FALSE	FALSE	finn-b-DM_RETINA_PROLIF	17	63560153	0.0165	212889	0.9223	Proliferative diabetic retinopathy (DM_RETINA_PROLIF) || id:finn-b-DM_RETINA_PROLIF	Proliferative diabetic retinopathy (DM_RETINA_PROLIF)	Proliferative diabetic retinopathy (DM_RETINA_PROLIF) || ||	TRUE	igd	2.99999e-09	421986	0.00164721	63560153	17	ukb-b-7953	|| id:ukb-b-7953	TRUE	reported	igd	2	TRUE	8.33116e-05	35.1591
rs11877758	G	T	G	T	-0.010769	0.0045	0.3121	0.2565	FALSE	FALSE	FALSE	finn-b-DM_RETINA_PROLIF	18	35138110	0.0188	212889	0.8128	Proliferative diabetic retinopathy (DM_RETINA_PROLIF) || id:finn-b-DM_RETINA_PROLIF	Proliferative diabetic retinopathy (DM_RETINA_PROLIF)	Proliferative diabetic retinopathy (DM_RETINA_PROLIF) || ||	TRUE	igd	1.5e-09	421986	0.00178155	35138110	18	ukb-b-7953	|| id:ukb-b-7953	TRUE	reported	igd	2	TRUE	8.65803e-05	36.5387
rs11896404	T	C	T	C	0.0097226	-0.0142	0.38932	0.3779	FALSE	FALSE	FALSE	finn-b-DM_RETINA_PROLIF	2	188284127	0.0169	212889	0.4017	Proliferative diabetic retinopathy (DM_RETINA_PROLIF) || id:finn-b-DM_RETINA_PROLIF	Proliferative diabetic retinopathy (DM_RETINA_PROLIF)	Proliferative diabetic retinopathy (DM_RETINA_PROLIF) || ||	TRUE	igd	8e-09	421986	0.00168555	188284127	2	ukb-b-7953	|| id:ukb-b-7953	TRUE	reported	igd	2	TRUE	7.88405e-05	33.272
rs11909473	G	A	G	A	0.0107787	0.0469	0.28953	0.3159	FALSE	FALSE	FALSE	finn-b-DM_RETINA_PROLIF	21	16547435	0.0176	212889	0.00767503	Proliferative diabetic retinopathy (DM_RETINA_PROLIF) || id:finn-b-DM_RETINA_PROLIF	Proliferative diabetic retinopathy (DM_RETINA_PROLIF)	Proliferative diabetic retinopathy (DM_RETINA_PROLIF) || ||	TRUE	igd	3.29997e-09	421986	0.00182218	16547435	21	ukb-b-7953	|| id:ukb-b-7953	TRUE	reported	igd	2	TRUE	8.29118e-05	34.9903
rs11924356	T	G	T	G	0.0116788	-0.0231	0.820998	0.8404	FALSE	FALSE	FALSE	finn-b-DM_RETINA_PROLIF	3	89527387	0.0225	212889	0.3043	Proliferative diabetic retinopathy (DM_RETINA_PROLIF) || id:finn-b-DM_RETINA_PROLIF	Proliferative diabetic retinopathy (DM_RETINA_PROLIF)	Proliferative diabetic retinopathy (DM_RETINA_PROLIF) || ||	TRUE	igd	6.59994e-08	421986	0.00216158	89527387	3	ukb-b-7953	|| id:ukb-b-7953	TRUE	reported	igd	2	TRUE	6.91713e-05	29.1912
rs11938781	C	T	C	T	-0.036626	0.0268	0.165403	0.1056	FALSE	FALSE	FALSE	finn-b-DM_RETINA_PROLIF	4	17924734	0.0266	212889	0.3128	Proliferative diabetic retinopathy (DM_RETINA_PROLIF) || id:finn-b-DM_RETINA_PROLIF	Proliferative diabetic retinopathy (DM_RETINA_PROLIF)	Proliferative diabetic retinopathy (DM_RETINA_PROLIF) || ||	TRUE	igd	2.29985e-61	421986	0.00221596	17924734	4	ukb-b-7953	|| id:ukb-b-7953	TRUE	reported	igd	2	TRUE	0.000646958	273.183
rs11967850	T	C	T	C	-0.0117444	-0.0335	0.203699	0.1353	FALSE	FALSE	FALSE	finn-b-DM_RETINA_PROLIF	6	155451722	0.024	212889	0.1636	Proliferative diabetic retinopathy (DM_RETINA_PROLIF) || id:finn-b-DM_RETINA_PROLIF	Proliferative diabetic retinopathy (DM_RETINA_PROLIF)	Proliferative diabetic retinopathy (DM_RETINA_PROLIF) || ||	TRUE	igd	7.69999e-09	421986	0.00203397	155451722	6	ukb-b-7953	|| id:ukb-b-7953	TRUE	reported	igd	2	TRUE	7.90024e-05	33.3404
rs12051245	C	T	C	T	0.0125612	0.0271	0.231666	0.3391	FALSE	FALSE	FALSE	finn-b-DM_RETINA_PROLIF	16	783865	0.0174	212889	0.1189	Proliferative diabetic retinopathy (DM_RETINA_PROLIF) || id:finn-b-DM_RETINA_PROLIF	Proliferative diabetic retinopathy (DM_RETINA_PROLIF)	Proliferative diabetic retinopathy (DM_RETINA_PROLIF) || ||	TRUE	igd	1.2e-10	421986	0.00194877	783865	16	ukb-b-7953	|| id:ukb-b-7953	TRUE	reported	igd	2	TRUE	9.84465e-05	41.5469
rs12052537	A	C	A	C	-0.0145821	-0.0411	0.20591	0.2265	FALSE	FALSE	FALSE	finn-b-DM_RETINA_PROLIF	2	172369108	0.0196	212889	0.0355599	Proliferative diabetic retinopathy (DM_RETINA_PROLIF) || id:finn-b-DM_RETINA_PROLIF	Proliferative diabetic retinopathy (DM_RETINA_PROLIF)	Proliferative diabetic retinopathy (DM_RETINA_PROLIF) || ||	TRUE	igd	8.10028e-13	421986	0.00203664	172369108	2	ukb-b-7953	|| id:ukb-b-7953	TRUE	reported	igd	2	TRUE	0.000121468	51.2637
rs12054747	T	C	T	C	0.0112373	-0.0181	0.216455	0.2052	FALSE	FALSE	FALSE	finn-b-DM_RETINA_PROLIF	5	52786075	0.0204	212889	0.3736	Proliferative diabetic retinopathy (DM_RETINA_PROLIF) || id:finn-b-DM_RETINA_PROLIF	Proliferative diabetic retinopathy (DM_RETINA_PROLIF)	Proliferative diabetic retinopathy (DM_RETINA_PROLIF) || ||	TRUE	igd	1.79999e-08	421986	0.0019943	52786075	5	ukb-b-7953	|| id:ukb-b-7953	TRUE	reported	igd	2	TRUE	7.52337e-05	31.7498
rs12099669	A	G	A	G	0.0127696	0.001	0.696156	0.6606	FALSE	FALSE	FALSE	finn-b-DM_RETINA_PROLIF	12	46783653	0.0173	212889	0.9517	Proliferative diabetic retinopathy (DM_RETINA_PROLIF) || id:finn-b-DM_RETINA_PROLIF	Proliferative diabetic retinopathy (DM_RETINA_PROLIF)	Proliferative diabetic retinopathy (DM_RETINA_PROLIF) || ||	TRUE	igd	8.10028e-13	421986	0.00178372	46783653	12	ukb-b-7953	|| id:ukb-b-7953	TRUE	reported	igd	2	TRUE	0.000121437	51.2506
rs12123505	G	C	G	C	-0.00931898	-0.0187	0.719039	0.6719	FALSE	TRUE	FALSE	finn-b-DM_RETINA_PROLIF	1	203791049	0.0175	212889	0.284	Proliferative diabetic retinopathy (DM_RETINA_PROLIF) || id:finn-b-DM_RETINA_PROLIF	Proliferative diabetic retinopathy (DM_RETINA_PROLIF)	Proliferative diabetic retinopathy (DM_RETINA_PROLIF) || ||	TRUE	igd	3.50002e-07	421986	0.00182919	203791049	1	ukb-b-7953	|| id:ukb-b-7953	TRUE	reported	igd	2	TRUE	6.15027e-05	25.9548
rs12139563	G	A	G	A	-0.014803	0	0.5652	0.5591	FALSE	FALSE	FALSE	finn-b-DM_RETINA_PROLIF	1	150578241	0.0166	212889	0.9979	Proliferative diabetic retinopathy (DM_RETINA_PROLIF) || id:finn-b-DM_RETINA_PROLIF	Proliferative diabetic retinopathy (DM_RETINA_PROLIF)	Proliferative diabetic retinopathy (DM_RETINA_PROLIF) || ||	TRUE	igd	3.40017e-19	421986	0.00165293	150578241	1	ukb-b-7953	|| id:ukb-b-7953	TRUE	reported	igd	2	TRUE	0.000190025	80.2026
rs12152266	T	C	T	C	0.0143563	0.0065	0.27447	0.3075	FALSE	FALSE	FALSE	finn-b-DM_RETINA_PROLIF	3	196911361	0.0178	212889	0.7146	Proliferative diabetic retinopathy (DM_RETINA_PROLIF) || id:finn-b-DM_RETINA_PROLIF	Proliferative diabetic retinopathy (DM_RETINA_PROLIF)	Proliferative diabetic retinopathy (DM_RETINA_PROLIF) || ||	TRUE	igd	5.90065e-15	421986	0.00183934	196911361	3	ukb-b-7953	|| id:ukb-b-7953	TRUE	reported	igd	2	TRUE	0.000144345	60.9199
rs12287811	A	G	A	G	0.0303557	-0.0502	0.020956	0.02061	FALSE	FALSE	FALSE	finn-b-DM_RETINA_PROLIF	11	25483630	0.0582	212889	0.3882	Proliferative diabetic retinopathy (DM_RETINA_PROLIF) || id:finn-b-DM_RETINA_PROLIF	Proliferative diabetic retinopathy (DM_RETINA_PROLIF)	Proliferative diabetic retinopathy (DM_RETINA_PROLIF) || ||	TRUE	igd	2.39999e-07	421986	0.00587423	25483630	11	ukb-b-7953	|| id:ukb-b-7953	TRUE	reported	igd	2	TRUE	6.3278e-05	26.704
rs12323020	C	T	C	T	-0.0144116	-0.0147	0.113463	0.1742	FALSE	FALSE	FALSE	finn-b-DM_RETINA_PROLIF	13	21570912	0.0218	212889	0.5006	Proliferative diabetic retinopathy (DM_RETINA_PROLIF) || id:finn-b-DM_RETINA_PROLIF	Proliferative diabetic retinopathy (DM_RETINA_PROLIF)	Proliferative diabetic retinopathy (DM_RETINA_PROLIF) || ||	TRUE	igd	3.09999e-08	421986	0.00260325	21570912	13	ukb-b-7953	|| id:ukb-b-7953	TRUE	reported	igd	2	TRUE	7.26211e-05	30.6472
rs12348523	A	G	A	G	0.0148259	0.0178	0.156387	0.1887	FALSE	FALSE	FALSE	finn-b-DM_RETINA_PROLIF	9	34711635	0.021	212889	0.3945	Proliferative diabetic retinopathy (DM_RETINA_PROLIF) || id:finn-b-DM_RETINA_PROLIF	Proliferative diabetic retinopathy (DM_RETINA_PROLIF)	Proliferative diabetic retinopathy (DM_RETINA_PROLIF) || ||	TRUE	igd	5.90065e-11	421986	0.00226513	34711635	9	ukb-b-7953	|| id:ukb-b-7953	TRUE	reported	igd	2	TRUE	0.000101511	42.8404
rs12385976	C	T	C	T	-0.0329018	0.0104	0.043977	0.02634	FALSE	FALSE	FALSE	finn-b-DM_RETINA_PROLIF	15	89404092	0.051	212889	0.838	Proliferative diabetic retinopathy (DM_RETINA_PROLIF) || id:finn-b-DM_RETINA_PROLIF	Proliferative diabetic retinopathy (DM_RETINA_PROLIF)	Proliferative diabetic retinopathy (DM_RETINA_PROLIF) || ||	TRUE	igd	3.19963e-16	421986	0.0040288	89404092	15	ukb-b-7953	|| id:ukb-b-7953	TRUE	reported	igd	2	TRUE	0.000158023	66.6939
rs12402966	A	G	A	G	0.0202071	0.0097	0.213339	0.2067	FALSE	FALSE	FALSE	finn-b-DM_RETINA_PROLIF	1	172203894	0.0202	212889	0.6307	Proliferative diabetic retinopathy (DM_RETINA_PROLIF) || id:finn-b-DM_RETINA_PROLIF	Proliferative diabetic retinopathy (DM_RETINA_PROLIF)	Proliferative diabetic retinopathy (DM_RETINA_PROLIF) || ||	TRUE	igd	5.00035e-24	421986	0.00199879	172203894	1	ukb-b-7953	|| id:ukb-b-7953	TRUE	reported	igd	2	TRUE	0.000242142	102.205
rs12407259	C	G	C	G	0.0159188	0.0095	0.091572	0.1049	FALSE	TRUE	FALSE	finn-b-DM_RETINA_PROLIF	1	208013662	0.0268	212889	0.723	Proliferative diabetic retinopathy (DM_RETINA_PROLIF) || id:finn-b-DM_RETINA_PROLIF	Proliferative diabetic retinopathy (DM_RETINA_PROLIF)	Proliferative diabetic retinopathy (DM_RETINA_PROLIF) || ||	TRUE	igd	2.80001e-08	421986	0.0028656	208013662	1	ukb-b-7953	|| id:ukb-b-7953	TRUE	reported	igd	2	TRUE	7.3124e-05	30.8594
rs12430764	A	G	A	G	-0.0100933	0.0004	0.512974	0.4485	FALSE	FALSE	FALSE	finn-b-DM_RETINA_PROLIF	13	93896935	0.0165	212889	0.9788	Proliferative diabetic retinopathy (DM_RETINA_PROLIF) || id:finn-b-DM_RETINA_PROLIF	Proliferative diabetic retinopathy (DM_RETINA_PROLIF)	Proliferative diabetic retinopathy (DM_RETINA_PROLIF) || ||	TRUE	igd	8.10009e-10	421986	0.00164288	93896935	13	ukb-b-7953	|| id:ukb-b-7953	TRUE	reported	igd	2	TRUE	8.94371e-05	37.7444
rs12438864	C	T	C	T	-0.010298	0.0275	0.767895	0.8602	FALSE	FALSE	FALSE	finn-b-DM_RETINA_PROLIF	15	73095668	0.0237	212889	0.2461	Proliferative diabetic retinopathy (DM_RETINA_PROLIF) || id:finn-b-DM_RETINA_PROLIF	Proliferative diabetic retinopathy (DM_RETINA_PROLIF)	Proliferative diabetic retinopathy (DM_RETINA_PROLIF) || ||	TRUE	igd	1.29999e-07	421986	0.0019533	73095668	15	ukb-b-7953	|| id:ukb-b-7953	TRUE	reported	igd	2	TRUE	6.5863e-05	27.7949
rs12452590	G	T	G	T	0.0110851	-0.0136	0.361692	0.4268	FALSE	FALSE	FALSE	finn-b-DM_RETINA_PROLIF	17	60720058	0.0166	212889	0.4131	Proliferative diabetic retinopathy (DM_RETINA_PROLIF) || id:finn-b-DM_RETINA_PROLIF	Proliferative diabetic retinopathy (DM_RETINA_PROLIF)	Proliferative diabetic retinopathy (DM_RETINA_PROLIF) || ||	TRUE	igd	1.40001e-10	421986	0.00172892	60720058	17	ukb-b-7953	|| id:ukb-b-7953	TRUE	reported	igd	2	TRUE	9.74068e-05	41.1081
rs12485499	T	C	T	C	-0.00948497	-0.0083	0.288867	0.3457	FALSE	FALSE	FALSE	finn-b-DM_RETINA_PROLIF	3	126699890	0.0174	212889	0.6353	Proliferative diabetic retinopathy (DM_RETINA_PROLIF) || id:finn-b-DM_RETINA_PROLIF	Proliferative diabetic retinopathy (DM_RETINA_PROLIF)	Proliferative diabetic retinopathy (DM_RETINA_PROLIF) || ||	TRUE	igd	2.99999e-07	421986	0.00185066	126699890	3	ukb-b-7953	|| id:ukb-b-7953	TRUE	reported	igd	2	TRUE	6.22434e-05	26.2674
rs12486605	C	T	C	T	0.00910894	0.0123	0.428162	0.4553	FALSE	FALSE	FALSE	finn-b-DM_RETINA_PROLIF	3	57706503	0.0164	212889	0.4552	Proliferative diabetic retinopathy (DM_RETINA_PROLIF) || id:finn-b-DM_RETINA_PROLIF	Proliferative diabetic retinopathy (DM_RETINA_PROLIF)	Proliferative diabetic retinopathy (DM_RETINA_PROLIF) || ||	TRUE	igd	4e-08	421986	0.00165849	57706503	3	ukb-b-7953	|| id:ukb-b-7953	TRUE	reported	igd	2	TRUE	7.14794e-05	30.1653
rs1250535	G	C	G	C	-0.0117947	0.0207	0.675489	0.7236	FALSE	TRUE	FALSE	finn-b-DM_RETINA_PROLIF	10	81016112	0.0184	212889	0.2603	Proliferative diabetic retinopathy (DM_RETINA_PROLIF) || id:finn-b-DM_RETINA_PROLIF	Proliferative diabetic retinopathy (DM_RETINA_PROLIF)	Proliferative diabetic retinopathy (DM_RETINA_PROLIF) || ||	TRUE	igd	2.19989e-11	421986	0.00176235	81016112	10	ukb-b-7953	|| id:ukb-b-7953	TRUE	reported	igd	2	TRUE	0.000106132	44.7907
rs12519914	T	C	T	C	0.0117227	0.0204	0.154506	0.2135	FALSE	FALSE	FALSE	finn-b-DM_RETINA_PROLIF	5	133839534	0.0202	212889	0.3121	Proliferative diabetic retinopathy (DM_RETINA_PROLIF) || id:finn-b-DM_RETINA_PROLIF	Proliferative diabetic retinopathy (DM_RETINA_PROLIF)	Proliferative diabetic retinopathy (DM_RETINA_PROLIF) || ||	TRUE	igd	2.90001e-07	421986	0.00228424	133839534	5	ukb-b-7953	|| id:ukb-b-7953	TRUE	reported	igd	2	TRUE	6.24089e-05	26.3372
rs12570809	G	T	G	T	0.0109403	-0.0146	0.504251	0.5885	FALSE	FALSE	FALSE	finn-b-DM_RETINA_PROLIF	10	105599840	0.0167	212889	0.382	Proliferative diabetic retinopathy (DM_RETINA_PROLIF) || id:finn-b-DM_RETINA_PROLIF	Proliferative diabetic retinopathy (DM_RETINA_PROLIF)	Proliferative diabetic retinopathy (DM_RETINA_PROLIF) || ||	TRUE	igd	2.70023e-11	421986	0.00164206	105599840	10	ukb-b-7953	|| id:ukb-b-7953	TRUE	reported	igd	2	TRUE	0.000105181	44.3893
rs12571363	A	C	A	C	-0.0297543	-0.0225	0.10664	0.05773	FALSE	FALSE	FALSE	finn-b-DM_RETINA_PROLIF	10	124230612	0.0351	212889	0.5212	Proliferative diabetic retinopathy (DM_RETINA_PROLIF) || id:finn-b-DM_RETINA_PROLIF	Proliferative diabetic retinopathy (DM_RETINA_PROLIF)	Proliferative diabetic retinopathy (DM_RETINA_PROLIF) || ||	TRUE	igd	5.40008e-29	421986	0.00266251	124230612	10	ukb-b-7953	|| id:ukb-b-7953	TRUE	reported	igd	2	TRUE	0.000295863	124.886
rs12614240	T	C	T	C	-0.0156274	-0.0033	0.433883	0.4428	FALSE	FALSE	FALSE	finn-b-DM_RETINA_PROLIF	2	199753674	0.0165	212889	0.8433	Proliferative diabetic retinopathy (DM_RETINA_PROLIF) || id:finn-b-DM_RETINA_PROLIF	Proliferative diabetic retinopathy (DM_RETINA_PROLIF)	Proliferative diabetic retinopathy (DM_RETINA_PROLIF) || ||	TRUE	igd	3.90032e-21	421986	0.00165606	199753674	2	ukb-b-7953	|| id:ukb-b-7953	TRUE	reported	igd	2	TRUE	0.000210975	89.047
rs12641030	G	A	G	A	-0.0110493	0.0064	0.467529	0.4429	FALSE	FALSE	FALSE	finn-b-DM_RETINA_PROLIF	4	57803505	0.0165	212889	0.6998	Proliferative diabetic retinopathy (DM_RETINA_PROLIF) || id:finn-b-DM_RETINA_PROLIF	Proliferative diabetic retinopathy (DM_RETINA_PROLIF)	Proliferative diabetic retinopathy (DM_RETINA_PROLIF) || ||	TRUE	igd	1.80011e-11	421986	0.00164454	57803505	4	ukb-b-7953	|| id:ukb-b-7953	TRUE	reported	igd	2	TRUE	0.000106964	45.1418
rs12684650	T	C	T	C	-0.0207794	-0.0079	0.316579	0.3236	FALSE	FALSE	FALSE	finn-b-DM_RETINA_PROLIF	9	139110654	0.0175	212889	0.6514	Proliferative diabetic retinopathy (DM_RETINA_PROLIF) || id:finn-b-DM_RETINA_PROLIF	Proliferative diabetic retinopathy (DM_RETINA_PROLIF)	Proliferative diabetic retinopathy (DM_RETINA_PROLIF) || ||	TRUE	igd	5.50047e-32	421986	0.00176534	139110654	9	ukb-b-7953	|| id:ukb-b-7953	TRUE	reported	igd	2	TRUE	0.000328223	138.55
rs12713685	C	T	C	T	-0.0110318	0.0139	0.374424	0.4728	FALSE	FALSE	FALSE	finn-b-DM_RETINA_PROLIF	2	70223101	0.0164	212889	0.3965	Proliferative diabetic retinopathy (DM_RETINA_PROLIF) || id:finn-b-DM_RETINA_PROLIF	Proliferative diabetic retinopathy (DM_RETINA_PROLIF)	Proliferative diabetic retinopathy (DM_RETINA_PROLIF) || ||	TRUE	igd	7.39946e-11	421986	0.00169411	70223101	2	ukb-b-7953	|| id:ukb-b-7953	TRUE	reported	igd	2	TRUE	0.000100477	42.4041
rs12790261	A	C	A	C	-0.0447471	0.0315	0.082405	0.05218	FALSE	FALSE	FALSE	finn-b-DM_RETINA_PROLIF	11	66988048	0.0371	212889	0.3963	Proliferative diabetic retinopathy (DM_RETINA_PROLIF) || id:finn-b-DM_RETINA_PROLIF	Proliferative diabetic retinopathy (DM_RETINA_PROLIF)	Proliferative diabetic retinopathy (DM_RETINA_PROLIF) || ||	TRUE	igd	1.29987e-50	421986	0.00299096	66988048	11	ukb-b-7953	|| id:ukb-b-7953	TRUE	reported	igd	2	TRUE	0.000530127	223.824
rs12908947	G	A	G	A	-0.00942278	-0.0525	0.724177	0.6111	FALSE	FALSE	FALSE	finn-b-DM_RETINA_PROLIF	15	89385632	0.0168	212889	0.00177101	Proliferative diabetic retinopathy (DM_RETINA_PROLIF) || id:finn-b-DM_RETINA_PROLIF	Proliferative diabetic retinopathy (DM_RETINA_PROLIF)	Proliferative diabetic retinopathy (DM_RETINA_PROLIF) || ||	TRUE	igd	3.09999e-07	421986	0.00184078	89385632	15	ukb-b-7953	|| id:ukb-b-7953	TRUE	reported	igd	2	TRUE	6.20911e-05	26.2031
rs12985660	C	T	C	T	-0.0103226	0.0207	0.475562	0.4412	FALSE	FALSE	FALSE	finn-b-DM_RETINA_PROLIF	19	46121020	0.0166	212889	0.2115	Proliferative diabetic retinopathy (DM_RETINA_PROLIF) || id:finn-b-DM_RETINA_PROLIF	Proliferative diabetic retinopathy (DM_RETINA_PROLIF)	Proliferative diabetic retinopathy (DM_RETINA_PROLIF) || ||	TRUE	igd	4.09996e-10	421986	0.00165161	46121020	19	ukb-b-7953	|| id:ukb-b-7953	TRUE	reported	igd	2	TRUE	9.25603e-05	39.0626
rs1299113	A	G	A	G	0.0102322	-0.014	0.5241	0.5443	FALSE	FALSE	FALSE	finn-b-DM_RETINA_PROLIF	18	196465	0.0165	212889	0.3978	Proliferative diabetic retinopathy (DM_RETINA_PROLIF) || id:finn-b-DM_RETINA_PROLIF	Proliferative diabetic retinopathy (DM_RETINA_PROLIF)	Proliferative diabetic retinopathy (DM_RETINA_PROLIF) || ||	TRUE	igd	5.60003e-10	421986	0.00165011	196465	18	ukb-b-7953	|| id:ukb-b-7953	TRUE	reported	igd	2	TRUE	9.11118e-05	38.4512
rs13023718	G	A	G	A	0.0100463	0.0013	0.66664	0.6672	FALSE	FALSE	FALSE	finn-b-DM_RETINA_PROLIF	2	173612	0.0174	212889	0.9417	Proliferative diabetic retinopathy (DM_RETINA_PROLIF) || id:finn-b-DM_RETINA_PROLIF	Proliferative diabetic retinopathy (DM_RETINA_PROLIF)	Proliferative diabetic retinopathy (DM_RETINA_PROLIF) || ||	TRUE	igd	8.50002e-09	421986	0.00174447	173612	2	ukb-b-7953	|| id:ukb-b-7953	TRUE	reported	igd	2	TRUE	7.85874e-05	33.1652
rs13108218	G	A	G	A	0.0148225	0.0144	0.614862	0.6772	FALSE	FALSE	FALSE	finn-b-DM_RETINA_PROLIF	4	3443931	0.0176	212889	0.4122	Proliferative diabetic retinopathy (DM_RETINA_PROLIF) || id:finn-b-DM_RETINA_PROLIF	Proliferative diabetic retinopathy (DM_RETINA_PROLIF)	Proliferative diabetic retinopathy (DM_RETINA_PROLIF) || ||	TRUE	igd	2.60016e-18	421986	0.00169865	3443931	4	ukb-b-7953	|| id:ukb-b-7953	TRUE	reported	igd	2	TRUE	0.000180409	76.1435
rs13112742	A	G	A	G	-0.0126802	-0.0253	0.170661	0.1351	FALSE	FALSE	FALSE	finn-b-DM_RETINA_PROLIF	4	124888059	0.024	212889	0.2921	Proliferative diabetic retinopathy (DM_RETINA_PROLIF) || id:finn-b-DM_RETINA_PROLIF	Proliferative diabetic retinopathy (DM_RETINA_PROLIF)	Proliferative diabetic retinopathy (DM_RETINA_PROLIF) || ||	TRUE	igd	6.29999e-09	421986	0.00218292	124888059	4	ukb-b-7953	|| id:ukb-b-7953	TRUE	reported	igd	2	TRUE	7.99547e-05	33.7423
rs13156484	A	G	A	G	-0.0142036	0.0023	0.472145	0.512	FALSE	FALSE	FALSE	finn-b-DM_RETINA_PROLIF	5	122653399	0.0164	212889	0.8894	Proliferative diabetic retinopathy (DM_RETINA_PROLIF) || id:finn-b-DM_RETINA_PROLIF	Proliferative diabetic retinopathy (DM_RETINA_PROLIF)	Proliferative diabetic retinopathy (DM_RETINA_PROLIF) || ||	TRUE	igd	1.20005e-17	421986	0.00166004	122653399	5	ukb-b-7953	|| id:ukb-b-7953	TRUE	reported	igd	2	TRUE	0.000173455	73.2079
rs13229167	A	G	A	G	-0.0205426	0.0184	0.271146	0.2398	FALSE	FALSE	FALSE	finn-b-DM_RETINA_PROLIF	7	23591862	0.0192	212889	0.3377	Proliferative diabetic retinopathy (DM_RETINA_PROLIF) || id:finn-b-DM_RETINA_PROLIF	Proliferative diabetic retinopathy (DM_RETINA_PROLIF)	Proliferative diabetic retinopathy (DM_RETINA_PROLIF) || ||	TRUE	igd	1.29987e-28	421986	0.00185147	23591862	7	ukb-b-7953	|| id:ukb-b-7953	TRUE	reported	igd	2	TRUE	0.000291644	123.105
rs13284734	C	T	C	T	-0.0354992	0.0992	0.020117	0.01581	FALSE	FALSE	FALSE	finn-b-DM_RETINA_PROLIF	9	113612759	0.0662	212889	0.1344	Proliferative diabetic retinopathy (DM_RETINA_PROLIF) || id:finn-b-DM_RETINA_PROLIF	Proliferative diabetic retinopathy (DM_RETINA_PROLIF)	Proliferative diabetic retinopathy (DM_RETINA_PROLIF) || ||	TRUE	igd	2.99999e-09	421986	0.00598441	113612759	9	ukb-b-7953	|| id:ukb-b-7953	TRUE	reported	igd	2	TRUE	8.33797e-05	35.1878
rs13316	A	C	A	C	0.00904574	0.0145	0.42965	0.4742	FALSE	FALSE	FALSE	finn-b-DM_RETINA_PROLIF	14	93407301	0.0165	212889	0.3792	Proliferative diabetic retinopathy (DM_RETINA_PROLIF) || id:finn-b-DM_RETINA_PROLIF	Proliferative diabetic retinopathy (DM_RETINA_PROLIF)	Proliferative diabetic retinopathy (DM_RETINA_PROLIF) || ||	TRUE	igd	8.30004e-08	421986	0.00168757	93407301	14	ukb-b-7953	|| id:ukb-b-7953	TRUE	reported	igd	2	TRUE	6.80827e-05	28.7318
rs13406834	C	A	C	A	0.0116088	0.0007	0.151571	0.1638	FALSE	FALSE	FALSE	finn-b-DM_RETINA_PROLIF	2	157802125	0.0222	212889	0.973	Proliferative diabetic retinopathy (DM_RETINA_PROLIF) || id:finn-b-DM_RETINA_PROLIF	Proliferative diabetic retinopathy (DM_RETINA_PROLIF)	Proliferative diabetic retinopathy (DM_RETINA_PROLIF) || ||	TRUE	igd	4.20001e-07	421986	0.00229501	157802125	2	ukb-b-7953	|| id:ukb-b-7953	TRUE	reported	igd	2	TRUE	6.06291e-05	25.5861
rs1344555	T	C	T	C	-0.0184191	0.0036	0.20277	0.2489	FALSE	FALSE	FALSE	finn-b-DM_RETINA_PROLIF	3	169300219	0.019	212889	0.8493	Proliferative diabetic retinopathy (DM_RETINA_PROLIF) || id:finn-b-DM_RETINA_PROLIF	Proliferative diabetic retinopathy (DM_RETINA_PROLIF)	Proliferative diabetic retinopathy (DM_RETINA_PROLIF) || ||	TRUE	igd	1.69981e-19	421986	0.00203961	169300219	3	ukb-b-7953	|| id:ukb-b-7953	TRUE	reported	igd	2	TRUE	0.000193224	81.5531
rs13723	G	A	G	A	-0.0100373	0.012	0.491918	0.5018	FALSE	FALSE	FALSE	finn-b-DM_RETINA_PROLIF	17	27941886	0.0164	212889	0.4661	Proliferative diabetic retinopathy (DM_RETINA_PROLIF) || id:finn-b-DM_RETINA_PROLIF	Proliferative diabetic retinopathy (DM_RETINA_PROLIF)	Proliferative diabetic retinopathy (DM_RETINA_PROLIF) || ||	TRUE	igd	1e-09	421986	0.00164308	27941886	17	ukb-b-7953	|| id:ukb-b-7953	TRUE	reported	igd	2	TRUE	8.8426e-05	37.3177
rs138198562	C	T	C	T	0.0208717	-0.0538	0.048489	0.03393	FALSE	FALSE	FALSE	finn-b-DM_RETINA_PROLIF	12	46429309	0.0452	212889	0.2339	Proliferative diabetic retinopathy (DM_RETINA_PROLIF) || id:finn-b-DM_RETINA_PROLIF	Proliferative diabetic retinopathy (DM_RETINA_PROLIF)	Proliferative diabetic retinopathy (DM_RETINA_PROLIF) || ||	TRUE	igd	9.69996e-08	421986	0.00391373	46429309	12	ukb-b-7953	|| id:ukb-b-7953	TRUE	reported	igd	2	TRUE	6.73917e-05	28.4401
rs141829833	T	C	T	C	0.0329309	0.1001	0.022627	0.01528	FALSE	FALSE	FALSE	finn-b-DM_RETINA_PROLIF	3	51776104	0.0667	212889	0.133	Proliferative diabetic retinopathy (DM_RETINA_PROLIF) || id:finn-b-DM_RETINA_PROLIF	Proliferative diabetic retinopathy (DM_RETINA_PROLIF)	Proliferative diabetic retinopathy (DM_RETINA_PROLIF) || ||	TRUE	igd	4.20001e-09	421986	0.00560483	51776104	3	ukb-b-7953	|| id:ukb-b-7953	TRUE	reported	igd	2	TRUE	8.17991e-05	34.5208
rs143222446	T	C	T	C	-0.0203737	0.0337	0.049821	0.04024	FALSE	FALSE	FALSE	finn-b-DM_RETINA_PROLIF	7	101043928	0.0426	212889	0.4281	Proliferative diabetic retinopathy (DM_RETINA_PROLIF) || id:finn-b-DM_RETINA_PROLIF	Proliferative diabetic retinopathy (DM_RETINA_PROLIF)	Proliferative diabetic retinopathy (DM_RETINA_PROLIF) || ||	TRUE	igd	3.79997e-07	421986	0.00401352	101043928	7	ukb-b-7953	|| id:ukb-b-7953	TRUE	reported	igd	2	TRUE	6.10611e-05	25.7684
rs145183935	C	T	C	T	-0.0196256	0.0573	0.07345	0.08687	FALSE	FALSE	FALSE	finn-b-DM_RETINA_PROLIF	11	66802687	0.0292	212889	0.0497898	Proliferative diabetic retinopathy (DM_RETINA_PROLIF) || id:finn-b-DM_RETINA_PROLIF	Proliferative diabetic retinopathy (DM_RETINA_PROLIF)	Proliferative diabetic retinopathy (DM_RETINA_PROLIF) || ||	TRUE	igd	6.1e-10	421986	0.0031714	66802687	11	ukb-b-7953	|| id:ukb-b-7953	TRUE	reported	igd	2	TRUE	9.07416e-05	38.295
rs145583731	A	G	A	G	0.018996	-0.0325	0.066524	0.07756	FALSE	FALSE	FALSE	finn-b-DM_RETINA_PROLIF	10	104526521	0.031	212889	0.2946	Proliferative diabetic retinopathy (DM_RETINA_PROLIF) || id:finn-b-DM_RETINA_PROLIF	Proliferative diabetic retinopathy (DM_RETINA_PROLIF)	Proliferative diabetic retinopathy (DM_RETINA_PROLIF) || ||	TRUE	igd	8.10009e-09	421986	0.00329456	104526521	10	ukb-b-7953	|| id:ukb-b-7953	TRUE	reported	igd	2	TRUE	7.87766e-05	33.2451
rs1458819	C	T	C	T	0.0135656	0.0006	0.112837	0.1192	FALSE	FALSE	FALSE	finn-b-DM_RETINA_PROLIF	4	55954882	0.0253	212889	0.9824	Proliferative diabetic retinopathy (DM_RETINA_PROLIF) || id:finn-b-DM_RETINA_PROLIF	Proliferative diabetic retinopathy (DM_RETINA_PROLIF)	Proliferative diabetic retinopathy (DM_RETINA_PROLIF) || ||	TRUE	igd	2.19999e-07	421986	0.00261818	55954882	4	ukb-b-7953	|| id:ukb-b-7953	TRUE	reported	igd	2	TRUE	6.36141e-05	26.8458
rs147110934	T	G	T	G	-0.0458378	-0.063	0.024261	0.005709	FALSE	FALSE	FALSE	finn-b-DM_RETINA_PROLIF	19	55993436	0.1091	212889	0.5638	Proliferative diabetic retinopathy (DM_RETINA_PROLIF) || id:finn-b-DM_RETINA_PROLIF	Proliferative diabetic retinopathy (DM_RETINA_PROLIF)	Proliferative diabetic retinopathy (DM_RETINA_PROLIF) || ||	TRUE	igd	9.09913e-18	421986	0.00533939	55993436	19	ukb-b-7953	|| id:ukb-b-7953	TRUE	reported	igd	2	TRUE	0.000174619	73.6991
rs1474419	C	T	C	T	-0.00937242	0.0105	0.577669	0.6193	FALSE	FALSE	FALSE	finn-b-DM_RETINA_PROLIF	7	6692605	0.017	212889	0.537	Proliferative diabetic retinopathy (DM_RETINA_PROLIF) || id:finn-b-DM_RETINA_PROLIF	Proliferative diabetic retinopathy (DM_RETINA_PROLIF)	Proliferative diabetic retinopathy (DM_RETINA_PROLIF) || ||	TRUE	igd	1.79999e-08	421986	0.00166461	6692605	7	ukb-b-7953	|| id:ukb-b-7953	TRUE	reported	igd	2	TRUE	7.51187e-05	31.7013
rs1474647	T	C	T	C	-0.0134877	0.0133	0.550866	0.5672	FALSE	FALSE	FALSE	finn-b-DM_RETINA_PROLIF	1	22441865	0.0165	212889	0.4209	Proliferative diabetic retinopathy (DM_RETINA_PROLIF) || id:finn-b-DM_RETINA_PROLIF	Proliferative diabetic retinopathy (DM_RETINA_PROLIF)	Proliferative diabetic retinopathy (DM_RETINA_PROLIF) || ||	TRUE	igd	2.60016e-16	421986	0.0016468	22441865	1	ukb-b-7953	|| id:ukb-b-7953	TRUE	reported	igd	2	TRUE	0.000158938	67.0798
rs1477253	C	T	C	T	0.00850704	-0.0238	0.619397	0.6465	FALSE	FALSE	FALSE	finn-b-DM_RETINA_PROLIF	2	15910457	0.0172	212889	0.1659	Proliferative diabetic retinopathy (DM_RETINA_PROLIF) || id:finn-b-DM_RETINA_PROLIF	Proliferative diabetic retinopathy (DM_RETINA_PROLIF)	Proliferative diabetic retinopathy (DM_RETINA_PROLIF) || ||	TRUE	igd	4.70002e-07	421986	0.00168863	15910457	2	ukb-b-7953	|| id:ukb-b-7953	TRUE	reported	igd	2	TRUE	6.01401e-05	25.3797
rs148860918	A	G	A	G	-0.0173028	-0.0469	0.070012	0.07496	FALSE	FALSE	FALSE	finn-b-DM_RETINA_PROLIF	3	149372838	0.0311	212889	0.1316	Proliferative diabetic retinopathy (DM_RETINA_PROLIF) || id:finn-b-DM_RETINA_PROLIF	Proliferative diabetic retinopathy (DM_RETINA_PROLIF)	Proliferative diabetic retinopathy (DM_RETINA_PROLIF) || ||	TRUE	igd	7.39997e-08	421986	0.00321473	149372838	3	ukb-b-7953	|| id:ukb-b-7953	TRUE	reported	igd	2	TRUE	6.86461e-05	28.9695
rs1490384	T	C	T	C	0.0246328	0.0613	0.500495	0.4768	FALSE	FALSE	FALSE	finn-b-DM_RETINA_PROLIF	6	126851160	0.0164	212889	0.000183599	Proliferative diabetic retinopathy (DM_RETINA_PROLIF) || id:finn-b-DM_RETINA_PROLIF	Proliferative diabetic retinopathy (DM_RETINA_PROLIF)	Proliferative diabetic retinopathy (DM_RETINA_PROLIF) || ||	TRUE	igd	5.19996e-51	421986	0.00163964	126851160	6	ukb-b-7953	|| id:ukb-b-7953	TRUE	reported	igd	2	TRUE	0.000534565	225.698
rs149542	A	G	A	G	-0.0114549	0.0151	0.375642	0.314	FALSE	FALSE	FALSE	finn-b-DM_RETINA_PROLIF	5	53461696	0.0177	212889	0.3923	Proliferative diabetic retinopathy (DM_RETINA_PROLIF) || id:finn-b-DM_RETINA_PROLIF	Proliferative diabetic retinopathy (DM_RETINA_PROLIF)	Proliferative diabetic retinopathy (DM_RETINA_PROLIF) || ||	TRUE	igd	1.50003e-11	421986	0.00169827	53461696	5	ukb-b-7953	|| id:ukb-b-7953	TRUE	reported	igd	2	TRUE	0.000107801	45.4954
rs150032562	A	C	A	C	0.0262551	0.0195	0.049667	0.02748	FALSE	FALSE	FALSE	finn-b-DM_RETINA_PROLIF	17	43117615	0.0505	212889	0.6989	Proliferative diabetic retinopathy (DM_RETINA_PROLIF) || id:finn-b-DM_RETINA_PROLIF	Proliferative diabetic retinopathy (DM_RETINA_PROLIF)	Proliferative diabetic retinopathy (DM_RETINA_PROLIF) || ||	TRUE	igd	4.10015e-12	421986	0.00378634	43117615	17	ukb-b-7953	|| id:ukb-b-7953	TRUE	reported	igd	2	TRUE	0.000113931	48.0824
rs1516890	A	G	A	G	-0.0114366	0.0156	0.469749	0.4471	FALSE	FALSE	FALSE	finn-b-DM_RETINA_PROLIF	9	108989399	0.0165	212889	0.3435	Proliferative diabetic retinopathy (DM_RETINA_PROLIF) || id:finn-b-DM_RETINA_PROLIF	Proliferative diabetic retinopathy (DM_RETINA_PROLIF)	Proliferative diabetic retinopathy (DM_RETINA_PROLIF) || ||	TRUE	igd	4.79954e-12	421986	0.00165471	108989399	9	ukb-b-7953	|| id:ukb-b-7953	TRUE	reported	igd	2	TRUE	0.000113189	47.7692
rs1543748	C	T	C	T	-0.00837203	0.0191	0.526761	0.4503	FALSE	FALSE	FALSE	finn-b-DM_RETINA_PROLIF	21	38446581	0.0165	212889	0.2473	Proliferative diabetic retinopathy (DM_RETINA_PROLIF) || id:finn-b-DM_RETINA_PROLIF	Proliferative diabetic retinopathy (DM_RETINA_PROLIF)	Proliferative diabetic retinopathy (DM_RETINA_PROLIF) || ||	TRUE	igd	3.89996e-07	421986	0.00164981	38446581	21	ukb-b-7953	|| id:ukb-b-7953	TRUE	reported	igd	2	TRUE	6.10196e-05	25.7509
rs1555211	T	C	T	C	0.014396	0.0015	0.292035	0.2612	FALSE	FALSE	FALSE	finn-b-DM_RETINA_PROLIF	14	61025791	0.0186	212889	0.9363	Proliferative diabetic retinopathy (DM_RETINA_PROLIF) || id:finn-b-DM_RETINA_PROLIF	Proliferative diabetic retinopathy (DM_RETINA_PROLIF)	Proliferative diabetic retinopathy (DM_RETINA_PROLIF) || ||	TRUE	igd	1.69981e-15	421986	0.00180824	61025791	14	ukb-b-7953	|| id:ukb-b-7953	TRUE	reported	igd	2	TRUE	0.000150179	63.3825
rs1566610	A	T	A	T	-0.00940268	0.0008	0.283594	0.3124	FALSE	TRUE	FALSE	finn-b-DM_RETINA_PROLIF	5	73066154	0.0178	212889	0.9639	Proliferative diabetic retinopathy (DM_RETINA_PROLIF) || id:finn-b-DM_RETINA_PROLIF	Proliferative diabetic retinopathy (DM_RETINA_PROLIF)	Proliferative diabetic retinopathy (DM_RETINA_PROLIF) || ||	TRUE	igd	2.59998e-07	421986	0.00182451	73066154	5	ukb-b-7953	|| id:ukb-b-7953	TRUE	reported	igd	2	TRUE	6.2934e-05	26.5588
rs157595	G	A	G	A	0.0116135	-0.0037	0.616263	0.6906	FALSE	FALSE	FALSE	finn-b-DM_RETINA_PROLIF	19	45425460	0.018	212889	0.8356	Proliferative diabetic retinopathy (DM_RETINA_PROLIF) || id:finn-b-DM_RETINA_PROLIF	Proliferative diabetic retinopathy (DM_RETINA_PROLIF)	Proliferative diabetic retinopathy (DM_RETINA_PROLIF) || ||	TRUE	igd	1.9002e-11	421986	0.00173044	45425460	19	ukb-b-7953	|| id:ukb-b-7953	TRUE	reported	igd	2	TRUE	0.000106726	45.0413
rs1608592	A	G	A	G	-0.018905	0.0226	0.261845	0.2019	FALSE	FALSE	FALSE	finn-b-DM_RETINA_PROLIF	3	98881970	0.0204	212889	0.2677	Proliferative diabetic retinopathy (DM_RETINA_PROLIF) || id:finn-b-DM_RETINA_PROLIF	Proliferative diabetic retinopathy (DM_RETINA_PROLIF)	Proliferative diabetic retinopathy (DM_RETINA_PROLIF) || ||	TRUE	igd	6.29941e-24	421986	0.00187413	98881970	3	ukb-b-7953	|| id:ukb-b-7953	TRUE	reported	igd	2	TRUE	0.000241074	101.754
rs1637746	A	G	A	G	-0.0110712	0.037	0.226569	0.1691	FALSE	FALSE	FALSE	finn-b-DM_RETINA_PROLIF	7	2233871	0.0218	212889	0.0897305	Proliferative diabetic retinopathy (DM_RETINA_PROLIF) || id:finn-b-DM_RETINA_PROLIF	Proliferative diabetic retinopathy (DM_RETINA_PROLIF)	Proliferative diabetic retinopathy (DM_RETINA_PROLIF) || ||	TRUE	igd	1.79999e-08	421986	0.00196778	2233871	7	ukb-b-7953	|| id:ukb-b-7953	TRUE	reported	igd	2	TRUE	7.50077e-05	31.6544
rs1656373	T	C	T	C	-0.0172006	0.0267	0.55742	0.5378	FALSE	FALSE	FALSE	finn-b-DM_RETINA_PROLIF	3	158273521	0.0164	212889	0.1038	Proliferative diabetic retinopathy (DM_RETINA_PROLIF) || id:finn-b-DM_RETINA_PROLIF	Proliferative diabetic retinopathy (DM_RETINA_PROLIF)	Proliferative diabetic retinopathy (DM_RETINA_PROLIF) || ||	TRUE	igd	2.29985e-25	421986	0.00165265	158273521	3	ukb-b-7953	|| id:ukb-b-7953	TRUE	reported	igd	2	TRUE	0.000256635	108.324
rs1668091	C	T	C	T	0.0124279	-0.0068	0.31711	0.3374	FALSE	FALSE	FALSE	finn-b-DM_RETINA_PROLIF	18	22290711	0.0174	212889	0.695401	Proliferative diabetic retinopathy (DM_RETINA_PROLIF) || id:finn-b-DM_RETINA_PROLIF	Proliferative diabetic retinopathy (DM_RETINA_PROLIF)	Proliferative diabetic retinopathy (DM_RETINA_PROLIF) || ||	TRUE	igd	2.60016e-12	421986	0.00177541	22290711	18	ukb-b-7953	|| id:ukb-b-7953	TRUE	reported	igd	2	TRUE	0.000116105	49
rs1679178	T	C	T	C	0.0119952	0.0081	0.845974	0.8736	FALSE	FALSE	FALSE	finn-b-DM_RETINA_PROLIF	3	138156276	0.0248	212889	0.7422	Proliferative diabetic retinopathy (DM_RETINA_PROLIF) || id:finn-b-DM_RETINA_PROLIF	Proliferative diabetic retinopathy (DM_RETINA_PROLIF)	Proliferative diabetic retinopathy (DM_RETINA_PROLIF) || ||	TRUE	igd	1.7e-07	421986	0.00229436	138156276	3	ukb-b-7953	|| id:ukb-b-7953	TRUE	reported	igd	2	TRUE	6.47688e-05	27.3332
rs1679971	G	A	G	A	0.0106821	-0.0254	0.196272	0.2418	FALSE	FALSE	FALSE	finn-b-DM_RETINA_PROLIF	1	53589801	0.0192	212889	0.1865	Proliferative diabetic retinopathy (DM_RETINA_PROLIF) || id:finn-b-DM_RETINA_PROLIF	Proliferative diabetic retinopathy (DM_RETINA_PROLIF)	Proliferative diabetic retinopathy (DM_RETINA_PROLIF) || ||	TRUE	igd	2.5e-07	421986	0.00207025	53589801	1	ukb-b-7953	|| id:ukb-b-7953	TRUE	reported	igd	2	TRUE	6.30873e-05	26.6235
rs16868993	C	G	C	G	-0.012223	0.0338	0.156387	0.1386	FALSE	TRUE	FALSE	finn-b-DM_RETINA_PROLIF	6	43150302	0.0237	212889	0.1538	Proliferative diabetic retinopathy (DM_RETINA_PROLIF) || id:finn-b-DM_RETINA_PROLIF	Proliferative diabetic retinopathy (DM_RETINA_PROLIF)	Proliferative diabetic retinopathy (DM_RETINA_PROLIF) || ||	TRUE	igd	6.90001e-08	421986	0.00226575	43150302	6	ukb-b-7953	|| id:ukb-b-7953	TRUE	reported	igd	2	TRUE	6.8961e-05	29.1025
rs17197170	G	A	G	A	0.012524	0.0088	0.169899	0.1477	FALSE	FALSE	FALSE	finn-b-DM_RETINA_PROLIF	14	21977962	0.0234	212889	0.707801	Proliferative diabetic retinopathy (DM_RETINA_PROLIF) || id:finn-b-DM_RETINA_PROLIF	Proliferative diabetic retinopathy (DM_RETINA_PROLIF)	Proliferative diabetic retinopathy (DM_RETINA_PROLIF) || ||	TRUE	igd	1.5e-08	421986	0.00221253	21977962	14	ukb-b-7953	|| id:ukb-b-7953	TRUE	reported	igd	2	TRUE	7.59236e-05	32.041
rs17387279	G	T	G	T	-0.0143769	0.0403	0.181103	0.09564	FALSE	FALSE	FALSE	finn-b-DM_RETINA_PROLIF	8	69570332	0.0279	212889	0.1483	Proliferative diabetic retinopathy (DM_RETINA_PROLIF) || id:finn-b-DM_RETINA_PROLIF	Proliferative diabetic retinopathy (DM_RETINA_PROLIF)	Proliferative diabetic retinopathy (DM_RETINA_PROLIF) || ||	TRUE	igd	1.9002e-11	421986	0.0021417	69570332	8	ukb-b-7953	|| id:ukb-b-7953	TRUE	reported	igd	2	TRUE	0.000106775	45.0621
rs17400325	C	T	C	T	0.0337427	0.0506	0.041599	0.02062	FALSE	FALSE	FALSE	finn-b-DM_RETINA_PROLIF	2	178565913	0.0578	212889	0.3815	Proliferative diabetic retinopathy (DM_RETINA_PROLIF) || id:finn-b-DM_RETINA_PROLIF	Proliferative diabetic retinopathy (DM_RETINA_PROLIF)	Proliferative diabetic retinopathy (DM_RETINA_PROLIF) || ||	TRUE	igd	1.9002e-16	421986	0.0041016	178565913	2	ukb-b-7953	|| id:ukb-b-7953	TRUE	reported	igd	2	TRUE	0.000160356	67.6785
rs1818116	G	A	G	A	-0.00974805	-0.0037	0.381268	0.3841	FALSE	FALSE	FALSE	finn-b-DM_RETINA_PROLIF	5	32841934	0.0169	212889	0.8273	Proliferative diabetic retinopathy (DM_RETINA_PROLIF) || id:finn-b-DM_RETINA_PROLIF	Proliferative diabetic retinopathy (DM_RETINA_PROLIF)	Proliferative diabetic retinopathy (DM_RETINA_PROLIF) || ||	TRUE	igd	1.09999e-08	421986	0.00170614	32841934	5	ukb-b-7953	|| id:ukb-b-7953	TRUE	reported	igd	2	TRUE	7.73525e-05	32.6441
rs183587141	T	C	T	C	-0.0536734	-0.0226	0.016314	0.008561	FALSE	FALSE	FALSE	finn-b-DM_RETINA_PROLIF	2	227368066	0.0897	212889	0.8016	Proliferative diabetic retinopathy (DM_RETINA_PROLIF) || id:finn-b-DM_RETINA_PROLIF	Proliferative diabetic retinopathy (DM_RETINA_PROLIF)	Proliferative diabetic retinopathy (DM_RETINA_PROLIF) || ||	TRUE	igd	4.00037e-16	421986	0.0065946	227368066	2	ukb-b-7953	|| id:ukb-b-7953	TRUE	reported	igd	2	TRUE	0.000156955	66.2429
rs183743021	C	T	C	T	-0.036332	0.003	0.023696	0.03068	FALSE	FALSE	FALSE	finn-b-DM_RETINA_PROLIF	2	97482001	0.0479	212889	0.9508	Proliferative diabetic retinopathy (DM_RETINA_PROLIF) || id:finn-b-DM_RETINA_PROLIF	Proliferative diabetic retinopathy (DM_RETINA_PROLIF)	Proliferative diabetic retinopathy (DM_RETINA_PROLIF) || ||	TRUE	igd	4.10015e-11	421986	0.00550585	97283676	2	ukb-b-7953	|| id:ukb-b-7953	TRUE	reported	igd	2	TRUE	0.000103178	43.5439
rs1899494	A	C	A	C	-0.0097084	-0.0138	0.262108	0.273	FALSE	FALSE	FALSE	finn-b-DM_RETINA_PROLIF	8	26398643	0.0184	212889	0.4551	Proliferative diabetic retinopathy (DM_RETINA_PROLIF) || id:finn-b-DM_RETINA_PROLIF	Proliferative diabetic retinopathy (DM_RETINA_PROLIF)	Proliferative diabetic retinopathy (DM_RETINA_PROLIF) || ||	TRUE	igd	2e-07	421986	0.00186869	26398643	8	ukb-b-7953	|| id:ukb-b-7953	TRUE	reported	igd	2	TRUE	6.3958e-05	26.991
rs196052	A	T	A	T	-0.0136847	0.0344	0.381786	0.3797	FALSE	TRUE	FALSE	finn-b-DM_RETINA_PROLIF	6	22057200	0.0169	212889	0.0420001	Proliferative diabetic retinopathy (DM_RETINA_PROLIF) || id:finn-b-DM_RETINA_PROLIF	Proliferative diabetic retinopathy (DM_RETINA_PROLIF)	Proliferative diabetic retinopathy (DM_RETINA_PROLIF) || ||	TRUE	igd	5.30029e-16	421986	0.00168854	22057200	6	ukb-b-7953	|| id:ukb-b-7953	TRUE	reported	igd	2	TRUE	0.000155626	65.6819
[truncated: 1,016 more rows]

## Sheet: Table S6
Table S6. FEV1 with diabetic microangiopathy (with SNPs reaching p < 5 x 10-7).
Forced expiratory volume in one second
[truncated: 1,651 more rows]

## Sheet: Table S7
Table S7. Diabetic retinopathy with Obstructive sleep apnoea syndrome,Forced vital capacity and Forced expiratory volume in one second (with SNPs reaching p < 5 x 10-7).
[truncated: 44 more rows]

[truncated: 11 more sheets: Table S8, Table S9, Table S10, Table S11, Table S12, Table S13, Table S14, Table S15, Table S16, Table S17, Table S18]
